# Supplementary material for: Identification and profiling of microRNAs and differentially expressed genes during anther development between a genetic male-sterile mutant and its wildtype cotton via high-throughput RNA sequencing
Source: Mol Genet Genomics. 2020 Mar 14;295(3):645–60. doi: 10.1007/s00438-020-01656-y (PMC7203095; doi:10.1007/s00438-020-01656-y)
Supplement: Supplementary file 2 — Supplementary file2 (XLSX 104 kb) [file 438_2020_1656_MOESM2_ESM.xlsx]

## Sheet: Table S1
Supplementary table 1. Annotation of clean reads of small RNA libraries
RNA class	WT-1	WT-2	WT-3	S-1	S-2	S-3
Clean reads	13801636	16421268	13235815	10894758	13166083	13631786
	1	1	1	1	1	1
rRNA	351437	595272	454983	132545	266572	543973
	0.0255	0.0363	0.0384	0.014	0.0202	0.0399
tRNA	20558	74517	69683	8386	27855	79089
	0.0015	0.0045	0.0059	0.0009	0.0021	0.0058
snRNA	0	0	0	0	0	0
	0	0	0	0	0	0
snoRNA	90	130	75	33	87	136
	0	0	0	0	0	0
Repbase	19736	19343	14126	7763	17865	19270
	0.0014	0.0012	0.0012	0.0008	0.0014	0.0014
Unannotated	13409815	15732006	12696948	10746031	12853704	12989318
	0.9716	0.958	0.9593	0.9863	0.9763	0.9529

## Sheet: Table S2
Supplementary table 2. Summary of known miRNAs identified in this study.
miRNA family	Member	miRNA sequence (5’ to 3’)	Length (nt)	TPM						*
				WT-1	WT-2	WT-3	S-1	S-2	S-3
MIR156	ghr-miR156a	UGACAGAAGAGAGUGAGCAC	20	877.762	1967.29	648.242	604.795	1446.12	1632.86	Y
	ghr-miR156b	UGACAGAAGAGAGUGAGCAC	20	877.762	1967.29	648.242	604.795	1446.12	1632.86	Y
	ghr-miR156c	UGUCAGAAGAGAGUGAGCAC	20	877.762	1967.29	648.242	604.795	1446.12	1632.86
	ghr-miR156d	UGACAGAAGAGAGUGAGCAC	20	877.762	1967.29	648.242	604.795	1446.12	1632.86	Y
MIR160	ghr-miR160	UAUGAGGAGCCAUGCAUGUAU	21	41.0169	43.6367	83.113	32.6182	64.5788	70.1628	Y
MIR162	ghr-miR162	UCGAUAAACCUCUGCAUCCAG	21	93.4472	107.533	163.707	86.3022	84.3631	125.708	Y
MIR164	ghr-miR164	UGGAGAAGCAGGGCACGUGCA	21	113.777	120.001	133.484	110.766	167.606	172.933	Y
MIR166	ghr-miR166	UCGGACCAGGCUUCAUUCCCC	21	29079.2	16021.4	24189	19150.9	19724.9	18377.9	Y
MIR167	ghr-miR167a	UGAAGCUGCCAGCAUGAUCUA	21	2290.17	1520.53	1714.37	1235.41	2546.2	2384.18	Y
	ghr-miR167b	UGAAGCUGCCAGCAUGAUCUA	21	2290.17	1520.53	1714.37	1235.41	2546.2	2384.18	Y
MIR169	ghr-miR169a	UAGCCAAGGAUGACUUGCCUG	21	9.98673	8.83124	2.90605	12.2318	14.9315	6.07178
	ghr-miR169b	CAGCCAAGGAUGAUUUGCCGG	21	37.4502	110.91	65.2892	25.1432	49.6473	88.3781
MIR172	ghr-miR172	AGAAUCCUGAUGAUGCUGCAG	21	131.254	171.949	78.4633	321.425	205.682	136.503	Y
MIR2948	ghr-miR2948-5p	UGUGGGAGAGUUGGGCAAGAAU	22	1048.96	602.343	211.754	689.738	947.778	463.029	Y
MIR2949	ghr-miR2949a-3p	UGCAAAUCCAGUCAAAAGUUA	21	8.56005	5.71433	4.84341	7.47499	4.85275	2.69857
	ghr-miR2949a-5p	ACUUUUGAACUGGAUUUGCCGA	22	288.188	322.081	601.939	303.077	309.456	510.254
	ghr-miR2949b	UCUUUUGAACUGGAUUUGCCGA	22	35.3102	40.0003	114.692	27.8613	44.048	83.6556
	ghr-miR2949c	UCUUUUGAACUGGAUUUGCCGA	22	35.3102	40.0003	114.692	27.8613	44.048	83.6556
MIR2950	ghr-miR2950	UGGUGUGCAGGGGGUGGAAUA	21	120.554	58.9615	48.6279	61.159	95.5618	27.6603	Y
MIR3476	ghr-miR3476-3p	AGCCAACAACAUCAGUUCUAA	21	0	0	0.387473	0	0.373288	0	Y
	ghr-miR3476-5p	UGAACUGGGUUUGUUGGCUGC	21	1231.93	1337.67	773.59	508.3	1715.63	1452.95	Y
MIR390	ghr-miR390a	AAGCUCAGGAGGGAUAGCGCC	21	397.329	483.64	179.981	505.581	386.726	370.603	Y
	ghr-miR390b	AAGCUCAGGAGGGAUAGCGCC	21	397.329	483.64	179.981	505.581	386.726	370.603	Y
	ghr-miR390c	AAGCUCAGGAGGGAUAGCGCC	21	397.329	483.64	179.981	505.581	386.726	370.603	Y
MIR393	ghr-miR393	UCCAAAGGGAUCGCAUUGAUCU	22	18.5468	35.8445	27.5106	17.6682	18.2911	35.3063	Y
MIR394	ghr-miR394a	UUGGCAUUCUGUCCACCUCC	20	0.713338	4.15588	5.03715	6.79545	0.373288	9.89475
	ghr-miR394b	UUGGCAUUCUGUCCACCUCC	20	0.713338	4.15588	5.03715	6.79545	0.373288	9.89475
MIR396	ghr-miR396a	UUCCACAGCUUUCUUGAACUG	21	185.468	172.988	27.7043	4.75681	179.178	249.393	Y
	ghr-miR396b	UUCCACAGCUUUCUUGAACUG	21	185.468	172.988	27.7043	4.75681	179.178	249.393	Y
MIR398	ghr-miR398	UGUGUUCUCAGGUCACCCCUU	21	1.07001	0.779227	0.58121	0	0	0.674642
MIR399	ghr-miR399a	CGCCAAUGGAGAUUUGUCCGG	21	0	0	0	0	0.373288	0
	ghr-miR399b	CGCCAAUGGAGAUUUGUCCGG	21	0	0	0	0	0.373288	0
	ghr-miR399c	UGCCAAAGGAGAGUUGGCCUU	21	0.356669	0	0.387473	0.679545	0.373288	0.899522
	ghr-miR399d	UGCCAAAGGAGAUUUGCCCUG	21	14.9801	13.2469	4.64968	0.679545	4.47946	11.9187
	ghr-miR399e	UGCCAAAGGAGAUUUGCCCCG	21	12.1267	12.9871	0.968683	1.35909	4.47946	11.244
MIR479	ghr-miR479	CGUGAUAUUGGUUCGGCUCAUC	22	5.7067	6.23382	0.193737	5.43636	2.23973	4.04785	Y
MIR482	ghr-miR482a	UCUUUCCUACUCCUCCCAUACC	22	5.7067	1.8182	5.23089	6.1159	1.49315	1.1244
	ghr-miR482b	UCUUGCCUACUCCACCCAUGCC	22	60.9904	22.3378	92.2186	21.7454	33.5959	17.9904	Y
MIR7484	ghr-miR7484a	UUUGUAUAUUAGAUCAAAGAGCAA	24	40.6603	36.6237	18.7924	29.2204	45.9144	31.0335
	ghr-miR7484b	UUUGUAUAUUAGAUCAAAGAGCAA	24	40.6603	36.6237	18.7924	29.2204	45.9144	31.0335
MIR7485	ghr-miR7485	AAAGACAUCUUUGAAUUCUUGGAG	24	11.7701	7.79227	6.97452	23.1045	8.95891	5.39713
MIR7486	ghr-miR7486a	AAGGAAGCGCUUUGUCCACGUGGA	24	19.6168	17.4027	13.3678	18.3477	22.7706	17.7656
	ghr-miR7486b	AAGGAAGCGCUUUGUCCACGUGGA	24	19.6168	17.4027	13.3678	18.3477	22.7706	17.7656
MIR7487	ghr-miR7487	AUACUCUUAUAGGACACUUGUUAA	24	11.7701	10.9092	11.6242	21.7454	10.4521	10.1196
MIR7488	ghr-miR7488	UUUUGAGUACAGGGGACAAAA	21	2.85335	3.11691	1.93737	1.35909	1.86644	1.57416
MIR7489	ghr-miR7489	AUUGUUGCCAAUACAGGAGAACGU	24	40.3036	28.8314	8.33067	36.6954	31.3562	17.3158
MIR7490	ghr-miR7490	AGUCUAGAAAACUUCACUGACGGU	24	5.7067	8.31176	4.06847	10.8727	5.97261	3.59809
MIR7491	ghr-miR7491	UGGGAUCUUCGAGAGGAUUGAGCC	24	44.2269	38.1821	14.5302	77.4681	50.0206	26.7608
MIR7492	ghr-miR7492a	CUAUAGAACAUGAUCUUUAGCGG	23	103.077	58.9615	30.6104	126.395	81.3768	40.9283
	ghr-miR7492b	CUAUAGAACAUGAUCUUUAGCGG	23	103.077	58.9615	30.6104	126.395	81.3768	40.9283
	ghr-miR7492c	CUAUAGAACAUGAUCUUUAGCGG	23	103.077	58.9615	30.6104	126.395	81.3768	40.9283
MIR7493	ghr-miR7493	AAUAUUUUAAUAAUUCAAUCGUCA	24	8.56005	7.79227	5.61836	10.1932	8.95891	6.07178
MIR7494	ghr-miR7494	AGCUUGUGGACUAGUUUUAACAA	23	5.35003	7.53253	5.23089	12.2318	5.22603	3.82297
MIR7495	ghr-miR7495a	UUACUUUAGAUGUCUCCUUCA	21	627.737	575.589	709.463	502.184	730.898	628.991
	ghr-miR7495b	UUACUUUAGAUGUCUCCUUCA	21	627.737	575.589	709.463	502.184	730.898	628.991
MIR7496	ghr-miR7496a	AUGACCAAAUUGAUAGAAUGUGUA	24	3.92336	5.97408	7.16825	8.83408	7.09247	7.19618
	ghr-miR7496b	AUGACCAAAUUGAUAGAAUGUGUA	24	3.92336	5.97408	7.16825	8.83408	7.09247	7.19618
MIR7497	ghr-miR7497	ACAUGUGGACUGUCAUAUGGGUU	23	17.8334	17.6625	8.91188	18.3477	16.0514	10.5694
MIR7498	ghr-miR7498	AUGGUGACACAUGGUAGUCUCACA	24	16.4068	11.6884	6.39331	16.9886	6.71919	6.9713
MIR7499	ghr-miR7499	AUAUAAUUUUCGGUUAAUUCGGUU	24	31.7435	29.0912	11.6242	55.7227	32.8494	13.4928
MIR7500	ghr-miR7500	AUCGAGUUAUUCGAGUUAAUCGAG	24	4.6367	2.85717	2.32484	8.83408	14.1849	3.14833
MIR7501	ghr-miR7501	AUAUCUGAUUCUGACACGAAAAAA	24	49.9336	28.3119	28.2855	116.882	38.0754	29.0096
MIR7502	ghr-miR7502	UUUUUAACAGUAGAAAUGAAUGAA	24	263.578	211.95	96.4808	282.691	357.983	147.297
MIR7503	ghr-miR7503	AGAUCGAUGGCUGAACAAGUUAGA	24	5.7067	2.85717	0.774946	4.75681	2.61302	2.47369
MIR7504	ghr-miR7504a	UAUGAAACUGUGAUUCCACGUCAU	24	95.9439	93.5073	49.7903	119.6	86.9761	53.7465
	ghr-miR7504b	AGGAGGAAAAAUCUGAUUUGUCAU	24	175.124	184.417	99.5806	320.745	159.767	101.421
MIR7505	ghr-miR7505	UUCAGAAACCAUCCCUUCCUU	21	48.507	14.8053	48.0467	25.1432	16.798	18.2153	Y
MIR7506	ghr-miR7506	AUGUCUGGGACAUGGCGUUGGCAC	24	318.505	267.015	98.6119	312.591	329.613	161.015	Y
MIR7507	ghr-miR7507	AAGGUAGUGAAGUAGGCAAUUGGG	24	71.6904	75.585	67.2266	58.4409	101.161	70.8374
MIR7508	ghr-miR7508	CAAGAAAAGAAGUCGGGAGAG	21	252.165	324.938	440.944	262.304	342.678	374.876	Y
MIR7509	ghr-miR7509	UCAAAAGCACUUUUUGACAGCAAU	24	43.8703	44.9354	30.0292	44.1704	46.2877	44.9761
MIR7510	ghr-miR7510a	AAGGUCAUGAUCUUUAGCGGCGUU	24	118.057	111.17	63.9331	265.702	142.596	71.7369
	ghr-miR7510b	AAGAACAUGAUCUUUAGCGGCGU	23	62.4171	42.0783	21.8922	97.8545	58.6062	21.1388
MIR7511	ghr-miR7511	AGAAGUUUUGCAUGUGUAGCUGAG	24	47.7936	29.8704	28.8667	80.1863	45.9144	39.1292
MIR7512	ghr-miR7512	UGCUACUUGUAGUUAUGCAUG	21	18.9035	21.5586	7.74946	14.95	19.0377	14.8421
MIR7513	ghr-miR7513	AAUCAGCCAGGAAUCGUUUGA	21	8.91672	16.104	14.5302	14.2704	23.1439	36.4307	Y
MIR7514	ghr-miR7514	AUAAAGUGAUAAGUGAGAUCGUCU	24	17.4768	16.3638	12.3991	31.9386	20.9041	7.64594
MIR827	ghr-miR827a	UUAGAUGACCAUCAACAAACA	21	0.713338	0.779227	0.774946	0.679545	0.746576	0
	ghr-miR827b	UUAGAUGACCAUCAACAAACA	21	0.713338	0.779227	0.774946	0.679545	0.746576	0
	ghr-miR827c	UUAGAUGACCAUCAACAAACA	21	0.713338	0.779227	0.774946	0.679545	0.746576	0

## Sheet: Table S3
Supplementary table 3. Summary of novel miRNAs identified in this study.
Member	Mature sequence	Length (nt)	Hairpin energy	TPM						GenomeID	Strand	Start	End	Precursor	Hairpin structure
				WT-1	WT-2	WT-3	S-1	S-2	S-3
nGhmiR01-1	AACCCACUUGGGAAAUUAUGGGAU	24	-151.7	7.84672	7.27279	2.90605	12.2318	7.83905	5.8469	A03	-	88820558	88820807	aauugcaaggaaugagacuuggaacccacuugggaaauuaugggauuuccuuaugagauuuauauggaccuaggcucuccaaccucauuaguuagcuuuuggggugugguucuucaaagguucauauaaaccccacacccuaaaagcuagcuguugagguuagagagucuagguccauauaaaccccuaaaggaaaucucaugcuuuccuaugugggauccaagucccuuaccuugcaauuggacgcaua	((((((((((...(.((((((((.(((((.(((((((.((((((((((((((..(.(.(((((((((((((((((((((.(((((((.(((((((((((((((((((((.........((((......))))))))))))))))))))))))).))))))).))))))))))))))))))))).).)..)))))))))))))).))))))).))))).)))))))).)...)))))))))).........
nGhmiR01-2	AACCCACUUGGGAAAUUAUGGGAU	24	-140.2	7.84672	7.27279	2.90605	12.2318	7.83905	5.8469	D02	-	58385941	58386190	aauugcaaggaaugagacuuggaacccacuugggaaauuaugggauuuccuuaugagguuuauauggaccuaggcucucaaaccucauuaguuagcuuuuggggugugguucuucaaagguucauauaaaccccuaaaagcuagcuguugagguuagaccguuagagagucuagguccauaaaaaccccucaaggaaaucucauacuuuccuaugugggauccaagucccuuaccuugcaauuggaugca	((((((((((...(.((((((((.(((((.(((((((.((((((((((((((..(.(((((.(((((((((((((((((.(((((((.(((((((((((((((((((((.(((....))).))))).....)))))))))))))))).))))))).........))))))))))))))))).))))).)..)))))))))))))).))))))).))))).)))))))).)...)))))))))).......
nGhmiR02	AAGAGAAAUGAUUGUAUGAAACAG	24	-51.2	74.1871	36.6237	28.4793	84.9431	51.1405	23.1627	D06	+	46596729	46596978	aacacgguuacaccuuacuaauaagagaaaugauuguaugaaacaguaucgccacguuauauguaucuauuuuucaauaguuuaauauuauauuaguaauuucauuuugaauuaaaauccugaaaaaaaauuaaauucaaauaaaaaucucggaauucaagauaaaaguauugauauagcauuaaacuauuggaaagagacaauauauuuauuucgcacaauccuuucuccugcuaauaaaagaagaaaa	.....(((...)))..........((((((.((((((.(((((...............((((((.(((.(((((((((((((((((.(((((((((((.(((.((((((((((......((((..........................)))))))))))))).))).))))))))))).))))))))))))))))))))..))))))...))))).)))))).))))))....................
nGhmiR03-1	AAUGGAGGAGUUGGAAAGAUU	21	-59.9	24.9668	36.3639	28.673	30.5795	22.7706	16.866	D05	+	40412641	40412890	gaccguuucuggaaauuuucggaauggaggaguuggaaagauuuugaauuuucucuguauuuuaauaaugaaaaaucuuuccaauuccucccauuccacugauuuccagcacuuccucuccauuuucuuaccuuucuucaauccuuuuuguuucaucauuuccugcaguuuguaagugaaaucgguaaaccuuacuuucuuacucuucuguuuuguuuuuauauagaucuguucuuuacugucuuccaug	(((.((..(((((((((...(((((((((((((((((((((((((..(((................)))..)))))))))))))))))).)))))))...))))))))).............................(((......)))..............((((...(((((.......((....)).......)))))....)))).............(((.....)))..)).))).......
nGhmiR03-2	AAUGGAGGAGUUGGAAAGAUU	21	-47.9	24.9668	36.3639	28.673	30.5795	22.7706	16.866	scaffold101044	+	0	232	uuggaauggaggaguuggaaagauuuugaauuuucucuguauuuuaauaaugaaaaaucuuucuaauuccucccauuccacugauuuccagcacuuccucuccauuuucuuaccuuucuucaauccuuuuuguuucaucauuuccugcaguuuguaagugaaaucgauaaaccuuaccuaauuuucuuacucuucuguuucaucauuucggacguuagcacuauauuuguau	.((((((((((((((((((((((((((..(((................)))..)))))))))))))))))).))))))))(((((.(((...............................(((......)))..............((((...(((((.(((((................))))))))))....))))...........))).)))))..............
nGhmiR04	AAUGUCUUAAUGUAGGAUAGCAUG	24	-40.5	411.239	326.236	126.316	1061.45	313.935	158.541	D06	+	4989186	4989435	ugaguuucuuuucuauaagaccaauuccuucaagaacauuggaaaguuugucucaaagcuccauaagaauaaaagaaaauuucacaccaacaaacuuguaauaguuaaaaagguuuuaauaaaacuaauggaugugaaauaaauguucaauuaucacuaauuauuauagcugauuuaauucuugcuaucccccaaucauuguuaaaugucuuaauguaggauagcaugacagcaacaacugcauuaacca	.(((((((((......))))..)))))......((((((((((..((((......))))))))...............(((((((((((...((((......)))).....((((((...))))))..))).))))))))..))))))....................((((.......((.((((((((..((..((((....))))......))..)))))))).)))))).................
nGhmiR05-1	AGAAUCUUGAUGAUGCUGCAG	21	-76.2	520.38	517.407	387.667	654.402	854.083	426.149	A13	+	1957430	1957679	acuugggagaugagguuuuugauuuaggguuuaggauuuuuuuaaccauagggucuuguugaugauggugauacaacagucauuguuugcggauggagcaucaucaagauucacguaucauucuuagggcaaucgaauauuaauggugaagaucauccuuuuugcuucaccauacauguaccaauauuuagucccuuggauauauaugagaaucuugaugaugcugcagcggcaauaaaugccuaaauuu	((((.(....).))))....((((((((.....(((((((.........)))))))(((((((.......)).)))))..((((..((((.(.((.((((((((((((((((.(((((...(((.((((..((.(((((((.(((((((((.............))))))))).........))))))).)))))).)))...))))).)))))))))))))))).)).).))))..)))))))))))).
nGhmiR05-2	AGAAUCUUGAUGAUGCUGCAG	21	-76.4	520.38	517.407	387.667	654.402	854.083	426.149	D13	+	1792181	1792430	uucacuugggagaugagguuuuugauuuaggguuuaggguuuuuuuaaccauagggucuugaugaugauggugauacaacagucauuguuugcggauggagcaucaucaagauucacguaucauucuuagggcaaucgaaaauuaauggugaagaucauccuuuuugcuucgcuauacauguaccaauuaguccuuugaauauauaugagaaucuugaugaugcugcagcggcaauaaauggcuaaauuu	.(((((...........(((..(.(((.(((.((((.((((.....)))).)))).))).))).).))))))))......(((((((..((((.(.((.((((((((((((((((.(((((.((((..((((((((.........(((((((((.............)))))))))..........))).)))))..))))..))))).)))))))))))))))).)).).))))..)))))))......
nGhmiR05-3	AGAAUCUUGAUGAUGCUGCAG	21	-67.5	520.38	517.407	387.667	654.402	854.083	426.149	A10	+	97554142	97554391	uuugaugcaauaggguucgggauucucuuuauucuucuucugcauggggugauaugaugaugaugauggugauggugauguugauguugauguugauaaugguacaacagccauuguuuucuguuggagcaucaucaagauucacaaaaagcauuuuaagguuuuuuuaauugaauugaucaaucagcgcuuuaugaauauguuuuugagaaucuugaugaugcugcaguggcaauaaauggcuaaguuc	.((.(((((..(((....(((((.......))))))))..))))).))..(((((.((.((.((....)).)).)).)))))........(((((((....)).)))))((((((..((.((((((.((((((((((((((((...((((((((..((((((.......(((((.....)))))....)))))).....))))))))..)))))))))))))))).)))))).))..)))))).......
nGhmiR05-4	AGAAUCUUGAUGAUGCUGCAG	21	-69.6	520.38	517.407	387.667	654.402	854.083	426.149	D10	+	61062302	61062551	ucuauuugaugcgaugggguucaggcuucucuuuauucuucuucugcaugggaugauaugaugaugaugauggugaugcugaugcugauguugauaaugguacaacagccauuguuuucuguuggagcaucaucaagauucacaaaaagcauuuuaagguuuuuuuugaauugaauugaucaaucagcgcuuuaugaauauguuuuugagaaucuugaugaugcugcaguggcaauaaauggcuaaguuc	.(((((((.(((.(((((((....)))))...........(.((.((((.((((.((((.((....)).)).)).)).)).)))).)).)..(((((((((......)))))))))......((.((((((((((((((((...((((((((..((((((.....((((.((((.....)))))))).)))))).....))))))))..)))))))))))))))).)))).))).)))))))........
nGhmiR06-1	AGAAUCUUGAUGAUGCUGCAU	21	-69.5	3252.46	4665.75	3010.86	2599.94	3676.89	3116.85	A10	+	93959411	93959660	uuucgauccauuugugaaaugccaaguugccauaugcuaaaaacaaauucaacccuuuguucucucuuuucuuuuuuucuuuuuuuuaauuuccuggaaauuucacacuuaguuucagauuuaucagucauuuuuugcugaugcagcaucuucaagauucacaugcaaaguauaguacggccaggccauagcuuuuguuugaagcaugagaaucuugaugaugcugcaucggccauuaaugacuccauaa	............((((((((.((((((........)))...((((((........)))))).................................)))..))))))))..................(((((((..(.((((((((((((((.(((((((((.((((((((....(((..(((...)))...)))....)))...))))).))))))))).)))))))))))))).)..)))))))......
nGhmiR06-2	AGAAUCUUGAUGAUGCUGCAU	21	-69.5	3252.46	4665.75	3010.86	2599.94	3676.89	3116.85	D10	+	57445827	57446076	auuucgauccauuugugaaaugccaaguugccauaugcuaaaaacaaauucaacccuuuguucucucuuuucauuuuuucuuuuuuuaauuuccuggaaauuucacacuuaguuucagauuuaucagucauuuuuugcugaugcagcaucuucaagauucacaugcaaaguauaguacggccaggccauagcuuuuguuugaagcaugagaaucuugaugaugcugcaucggccauuaaugacuccacaa	.............((((((((.((((((........)))...((((((........))))))................................)))..))))))))..................(((((((..(.((((((((((((((.(((((((((.((((((((....(((..(((...)))...)))....)))...))))).))))))))).)))))))))))))).)..)))))))......
nGhmiR06-3	AGAAUCUUGAUGAUGCUGCAU	21	-74.5	3253.18	4666.53	3011.05	2599.94	3677.63	3117.3	A03	+	4112858	4113107	uuuaggcucuuuggggucauauucaaauuuuuaaucuucuuuuucuuuuauuuccucuccuuuuauauaaaucccaaaacuguauacaauauguguguaugugcauggggauauuuggauaaguagauagauugacagucguuguuugcagguguagcaucaucaagauucacaugcaaauuauauugcuaaaaguuauuugaaacugagaaucuugaugaugcugcaucggcaauaaacgacuacacaa	....(((((....))))).........................((.(((((((.((.(((....((((...(((((..((.(((((((.....)))))))))...)))))))))..)))..)).)))))))..)).(((((((..((((.(((((((((((((((((((((.((..(((((.((.((....)).)).)))))....)).))))))))))))))))))))).))))..)))))))......
nGhmiR06-4	AGAAUCUUGAUGAUGCUGCAU	21	-71.65	3253.18	4666.53	3011.05	2599.94	3677.63	3117.3	A05	-	9079714	9079963	cuuucuauauauuugugcauggauaugggagagauugauagauagauggauagauggauggauuaacagucguuguuugcgggaguagcaucaucaagauucacaugcaacugcacgguggcgaugauaauaauacuaacucuuuuuccucuuucuccuuucuucccucccuguccuaaauuuuauugccaaacaucuuugaaagugagaaucuugaugaugcugcaucggcaauaaacgacuauucaaa	((.(((((.(((((((..((.(((.........))).))..))))))).))))).)).(((((....(((((((..((((.((.((((((((((((((((((.(((............(((((((((.......................................................))))))))).............))).)))))))))))))))))).)).))))..))))))))))))..
nGhmiR06-5	AGAAUCUUGAUGAUGCUGCAU	21	-72.2	3253.18	4666.53	3011.05	2599.94	3677.63	3117.3	A08	-	97911582	97911831	agucuauaucuagucuccuuugauauaaacccuauagauguaauauauucucuucuauuucguggauauuaggauagauggacagucguuugcagguguagcaucuucaagauucacaugcaaaugcacgguggugaauggugauuauaguaacguacucccccuuucuucucuuccuaauuucauucccaaaguuccuugcaagugagaaucuugaugaugcugcaucggcaauaaauuaacgacuauu	.((((..(((((...((((..(((((..((...(((((...............)))))...))..))))))))))))))))))((((((((((.(((((((((((.(((((((((((.(((((....((..(((.((((((.(((((.((......................))...))))))))))))))..))...))))).))))..))))))).))))))))))).))).......)))))))...
nGhmiR06-6	AGAAUCUUGAUGAUGCUGCAU	21	-69.6	3253.18	4666.53	3011.05	2599.94	3677.63	3117.3	D03	-	41357529	41357778	uuaggcucuuuggggucauacucaaacuuuuaaucuucuuuuucuuuuauuuccucuccuuuuauauaaaucccaaaauuguauauaauauguguguaugugcauggggauauuuggauaaguagauagauugacagucguuguuugcaggaguagcaucaucaagauucacaugcaaauuacauugcuaaaaguucuuugaaacugagaaucuugaugaugcugcaucggcaauaaacgacuacacaaa	...(((((....))))).........................((.(((((((.((.(((....((((...(((((....((((((((.........)))))))))))))))))..)))..)).)))))))..)).(((((((..((((.((.((((((((((((((((((.((..((((..((.((....)).))..))))....)).)))))))))))))))))).)).))))..))))))).......
nGhmiR06-7	AGAAUCUUGAUGAUGCUGCAU	21	-73.75	3253.18	4666.53	3011.05	2599.94	3677.63	3117.3	D05	-	8472848	8473097	cggucucucuuucuauauaugugugcaaggauaugggagagauagauagauugauggauggauuaacagucguuguuugcgggaguagcaucaucaagauucacaugcaacugcacgguggcgaugauaauaauacuaacucucuuuccucuuucuccuuucuucccucccuguccuaaauuuuauugccaaacuuuuuugaaagugagaaucuugaugaugcugcaucggcaauaaacgacuauacaaa	(.((((.((..(((((.(((.(.(.(.........).).).))).)))))..)).)))).)......(((((((..((((.((.((((((((((((((((((.(((............(((((((((.......................................................))))))))).............))).)))))))))))))))))).)).))))..))))))).......
nGhmiR06-8	AGAAUCUUGAUGAUGCUGCAU	21	-67.4	3256.74	4673.03	3015.32	2605.38	3680.99	3120.44	A04	+	41516353	41516602	acuauguucuauuccaugcaaacuaguuuaaaauacaucccaacuuugccugcaaagugccuuuagauucuaauccccuagaaaacuuuuuuagcagaauauugcuugugaaauaaugaaggaucagucguuguuugcaaauguagcaucaucaagauucacaugcaacgucguauuuauguauauauauauguauaguuugggucugagaaucuugaugaugcugcauuggcaaugaaugguuauggcg	.(((((..((((((..(((.......................((((((....)))))).........(((((......))))).........((((......))))(((.(((((((((........))))))))))))(((((((((((((((((((((.((.((..((...(((.((((((....)))))).)))...)).)).)).))))))))))))))))))))).)))..)))))).)))))..
nGhmiR06-9	AGAAUCUUGAUGAUGCUGCAU	21	-78.1	3256.74	4673.03	3015.32	2605.38	3680.99	3120.44	D04	+	35110807	35111056	cccuaggguauauuuuaauucucuucuagacuauguucuacuccaugcaaacuaguuuaaaauacaucccaacuuugccuguugcaaagugccuuuagauucuaaucccaauaaugaaggaucagucguuguuugcaaauguagcaucaucaagauucacauccaacgucguauguauguauauauauauauguauaguuugggccugagaaucuugaugaugcugcauuggcaaugaauggcuauggcg	.....((((.((((((((.......((((..((((........))))....)))).)))))))).))))..(((((((.....)))))))(((....((((((..((........))))))))(((((((..((((.(((((((((((((((((((((.((((((((..((((((((((....))))))))))....).)))))..)).))))))))))))))))))))).))))..)))))))..))).
nGhmiR07	AUUAGAACUCAUAACGCAUUUAGA	24	-32.9	750.075	464.679	459.931	1213.67	651.761	365.656	D06	+	13987301	13987550	cuuagaaaaacacccauuagauauuagaacucauaacgcauuuagagaauuuuguguuuacguuuugaggguucuuuguuuuuggauuuucgggguuuaguuuuuaucuccaucuuuuguacuauucauucuuuugccauuauaauaaaauuaucuuugcccaugguuuuuuuuauccucuuuggaggaauuuuuccacguuaaauuuguguguucaauuucucaauuuauucugcuauuuuuguuacuu	..(((((............((((..((((.((((...(((...(((.((((((((...........((((((.....((....((((....((((............)))))))).....)).....))))))...........)))))))).))).)))..)))).))))..)))).......((((((((...(((((.......)))).)...))))))))......)))))...............
nGhmiR08	UCGAGAAUGACUAUAGGUGAC	21	-60.7	26.3935	24.6755	46.1093	12.9114	20.9041	22.2632	D08	+	65360188	65360437	aaugaauauuuguaucagaauaucgagaaugacuauaggugacugaugauaacauauugagaugugaaggcagggaccggaguauugacaucucacuacauuaccuaucugucgucuauaaucaauuucgauauucuauuacaaguauccaucaaaagaagaaaagggaauaacauugaaaagaauccuucaaaccuuugacgaaauucaagugaacuuuauuauuaucacaaucuccugauuuauuuau	.(((.(((((((((..((((((((((((.(((.((((((((((.((((.(((..((.((((((((.((.((..........)).)).)))))))).))..)))..)))).)))))))))).))).))))))))))))..))))))))).)))....(((.(((..((((......(((((........)))))....((((......))))((((............))))....))))..))).)))..
nGhmiR09	UCGCUUCCCUAAUUUGGACGA	21	-71.1	19.2601	46.2342	9.29935	14.95	23.1439	57.7943	D01	-	12428975	12429224	cauacacacacacaaagcuaagcuaacccuuggggcugguaguguuuguuucauuugguuguuuaaaguugcagaggccgaggagguaaaugguaacagaaauggaacauuuggaaaauuugccaaaucagggaagcgaaagguguuugcaggcagcagaguuuugaggguaguuuucaucaucucaucacucuacucccagauuauucgcuucccuaauuuggacgauuuuacuugcguuccuucauca	((..((.....((((((((..((((.(((...))).))))))).)))))......))..))......(((((....(((.....))).....))))).(((..(((((....((((((((..((((((.(((((((((((....(((((..((.((.(((((..(((((.............)))))..))))).)))))))))..))))))))))).))))))..)))))).))...))))))))....
nGhmiR10	AGGAAGAAAAAUCUGAUUUGUCAU	24	-45.9	43.8703	36.3639	19.1799	82.2249	33.9692	20.9139	A07	-	44308350	44308599	auucuccuagaaaaaggugucauuacauucgucacaucuauguuaucauagauaaaagaaagagcccaagagucuuaccauuuaacucauacuucuuuuuccuuuuuuuauauuauaaaacaauacuuaaauuuaauuuuuccccuaaaauuugagauuuuuccuccugauuuuuaguauuuuuaguugaauuugaauuuuuucaggaagaaaaaucugauuugucauuuagaaaaaguauuguaugaaa	.......((((((((((..................(((((((....)))))))...((((((((.....((((...........))))....)))))))))))))))))).........(((((((((..........((((.......(..(.(((((((((.((((((..(((((.((((......))))))))).....)))))).))))))))).)..)........)))))))))))))......
nGhmiR11-1	AGGAGCUACUGUAGCAAAAGCGCA	24	-66.4	187.251	161.56	58.3147	306.475	164.62	111.991	D09	+	12075770	12076019	cauuuauagccucaggccaaacaggagcuacuguagcaaaagcgcauccacgugggagcuuuuuucaguacuuuugcugacaaagcauccuguuuaaaacguuuuugacacuauuugcuuagaaacgucuacucaaaauuauuuuuucaggagcuacuguagcaaaagugcgucuacgugggagcuucuuucaguacuuuuguugacgaugcauccuacuuaaagcguuuuugacacuauuuucucagaa	........(((...)))..((((((((.(((((.....((((.((.((((((((((.((..........((((((((((.((.(((.(((((...(((((((((((((((.....)).)))))))))).............)))...))))))))..)))))))))))))).)))))))))).))..)))))))))))))))))...(((((............)))))(((((..........))))).
nGhmiR11-2	AGGAGCUACUGUAGCAAAAGCGCA	24	-63	187.251	161.56	58.3147	306.475	164.62	111.991	D11	+	20728407	20728656	uuagccucucuaaauuuuuuugcuauaaguaacuuaugcaaucuaagggcaaauuuugccuuauuuauugccucaggccaugcgccacuguaguaaaagcacguccacgugggagcuucuuucaguacuucugcugacaaagcauuuugcuuaaagcauuuuugacacuguuugcucagaaacgucuacucgaaauuauuuuucaggagcuacuguagcaaaagcgcauccacguggaaguuuuuuuagu	.........(((((.....((((.(((((...)))))))))....(((((((...))))))).((((((((....(((.....)))...))))))))...((.((((((((((.((..(((((((((...((.((((.(((..((((((......((.(((((((((.....)).))))))).)).....))))))..))).)))).)).))))).....)))).)).)))))))))).))...))))).
nGhmiR12	AGGAUAAGAAUACUGAUAUGGCAU	24	-95.3	645.927	897.41	261.351	1686.63	666.693	535.441	A04	+	59801364	59801613	ccaugguuucugcaccuuguguuuuguucuuuugauuggguauauacgaagauggaaaauaauuguaugaaacagucgucaucuguaucucuuuucaauaguuuuaugucacaucacuacucuuauccugaauuucaggauuuuauccugaaaaaaucaaaucuaaauuaaaauauugaaauucaggauaaaauccuaaaauucaggauaagaauacugauauggcauaaaggaaagggauacagaugac	.((.(((......))).))..............(((((..(.(((((((..((.....))..))))))))..)))))(((((((((((((((((((......(((((((((.((((.((.(((((((((((((((.((((((((((((((((....((((...............))))..)))))))))))))))).))))))))))))))).)).)))).))))))))))))))))))))))))))))
nGhmiR13-1	AGGAUUGUAUGAAACAGUGACGCC	24	-115.4	521.093	433.77	157.508	718.959	499.459	263.785	A04	-	60766343	60766592	uuggguccgaacaucgagaaaggauuguaugaaacagugacgccaugucaucuguauucuuuuucaauaguuuuaugaguauucuuauccuaaauuucaagauuuuauucugaauuuuaguauuuuaauuuggauuuaauuuuuuucaggauaaaaucuugaaauucaguauaaaauacugauguggcauaaacuauuggaaagggguacagaugacguagcgucacuauuucauacaauccuuuuuccc	...............(((((((((((((((((((.((((((((.((((((((((((((((((((((((((((((((.((((((.((((.((.((((((((((((((((((((((..((((.((((......)))))))).....)))))))))))))))))))))).)).)))))))))).)))......))))))))))))))))))))))))))))).)))))))).)))))))))))))))))))..
nGhmiR13-2	AGGAUUGUAUGAAACAGUGACGCC	24	-122.8	521.093	433.77	157.508	718.959	499.459	263.785	A09	+	66391507	66391756	uugaccaauguuuuucaucuuuaaacaugggaaaggauuguaugaaacagugacgccacgucaucuguauccauuucuaauaauuuuuugccacaccaguacucuuuuccugaauuucaagauuuuauccugaaaaaaaucaaauucaaauuaaaauccugaaauucaggauaagaguacuaacgugguaaaaaacuauuaaaaagggauacagauaacgugacgucacuguuucuuacaauccuuucuc	....(((.(((((.........))))))))((((((((((((.((((((((((((.(((((.((((((((((.(((.(((((.(((((((((((...(((((((((.((((((((((((.(((((((...((((..........))))...))))))).)))))))))))).)))))))))...))))))))))).))))).))).)))))))))).))))).)))))))))))).))))))))))))..
nGhmiR13-3	AGGAUUGUAUGAAACAGUGACGCC	24	-150.8	521.093	433.77	157.508	718.959	499.459	263.785	A13	-	5277954	5278203	aagcaaucaacauuguuauaaauuuggacagagaaaggauuguaugaaacagugacgccacgucaucuguaucccuuuccaauaguuuuaugccacaucaauauucuuauccugaauuucaggauuuuaauuuggauuugauuuuuuucaggauaaaauccugaaauugaggauaaaaguaaugauauggcauaaaauuauuggaaagggauacagaugacauggcgucacuguuucauacaauccuuuc	.((((((....))))))...............((((((((((((((((((((((((((((.((((((((((((((((((((((((((((((((((.((((.((((.(((((((.(((((((((((((((.((((((..........)))))).))))))))))))))).))))))).)))).)))).)))))))))))))))))))))))))))))))))).))))))))))))))))))))))))))))
nGhmiR13-4	AGGAUUGUAUGAAACAGUGACGCC	24	-144	521.093	433.77	157.508	718.959	499.459	263.785	D09	+	45858809	45859058	auuuuuaagagaaaggauuguaugaaacagugacgccacgucaguuguauccuuuuccaauaguuuuauaccacaucaguauuuuuauccuaaauuucaagauuuuauccugaauuuuaguauuuuaauuuggauuugaauuuuuucaggauaaaaucuugaaauucaggauaagaguacuaauguggcauaaaacuauuggaaagggauacagauaacgugacgucacuguuucauacaauccuuuccc	..........(((((((((((((((((((((((((.(((((...(((((((((((((((((((((((((.((((((.((((((((((((((.((((((((((((((((((((((.(((((.((((......)))))))))....)))))))))))))))))))))).)))))))))))))).)))))).)))))))))))))))))))))))))...))))).)))))))))))))))))))))))))..
nGhmiR14-1	AGGAUUGUAUGAAAUAGUGACGCC	24	-161.9	260.725	234.288	104.811	481.797	273.993	151.794	A12	+	66001814	66002063	cauagaugggaaaaaggauuguaugaaauagugacgccgcaucaucuguaucccuuuucaauaguuuuaugccacaucaguauucuuauccugaauuucaggauuuuauccugaauuuuaguauuuuaauuuggauuugauuuuuuuaggauaaaauccugaaauuuaggauaagaguaccgauguggcauuaaacuauuggaaagggauacagauaacguggcgucacuguuucauacaauccuuuccc	.......(((((..((((((((((((((((((((((((((...((((((((((((((((((((((((.((((((((((.((((((((((((((((((((((((((((((((((((..((((.((((......))))))))....)))))))))))))))))))))))))))))))))))).)))))))))).))))))))))))))))))))))))...)))))))))))))))))))))))))))))))
nGhmiR14-2	AGGAUUGUAUGAAAUAGUGACGCC	24	-101.8	260.725	234.288	104.811	481.797	273.993	151.794	A01	-	86690725	86690974	uauaccuuaugcugauagggaaaggauuguaugaaauagugacgccacgucaucuguaucccuuucuaauaguuuuaugccacaucaguacucuuauccugaaaaaaaucaaauccaaauuaaauggcauaaaacuauugaaaagggauauagaugaaguggcgucacuauuucauacaauccuuccucuauguugauaugacaauauuuuaaaaaaaauaaaaacaaacauucuuuauaauuauuuuaa	....((((((....)))))).(((((((((((((((((((((((((((.((((((((((((((((.((((((((((((((((..((((..........))))......................)))))))))))))))).)))))))))))))))).))))))))))))))))))))))))))).....((((((......))))))..........................................
nGhmiR14-3	AGGAUUGUAUGAAAUAGUGACGCC	24	-126	260.725	234.288	104.811	481.797	273.993	151.794	A07	-	35947838	35948087	aaauuaaagggacggaggggaaaggauuguaugaaauagugacgccacgucaucuguaucccuuuccaauaguuuuaugccacaucaguauucuuaucuugaauuucgguauuuuaauuuggauuugauuuuuuucauaauaaaauccugaaauucaggauaaaaauacugauguggcauaaaacuauucgaaaggaauacaaauaauguggcaucacuguuuuauacaaucuuuucucagggacagagu	.........(..(....(((((((((((((((((((((((((.(((((((.((.(((((.((((((.(((((((((((((((((((((((((.((((((((((((((((.((((((...((((..........))))...)))))).)))))))))))))))).))))))))))))))))))))))))).)))))).))))).)).))))))).)))))))))))))))))))))))))..)..).....
nGhmiR15	AGGGAUGACGUGAAAUCACAGUUU	24	-85.7	127.687	117.663	45.7218	228.327	105.641	63.1915	D04	-	1287978	1288227	auuaaaugggaaacuaguuucugaaaagagauuauaugaaauugugauuccacguaaucccuaucaccuuuuaauaagaaaauaacaaaucagaauuuuuucucuugauuuucagcuuuuuccuccugaaaaauuuaaauucaacuaaaaugcuaaaaaucaggaagaaaaaucugauuugucauccuccuauugaaaauguguagggaugacgugaaaucacaguuuuauauaaucauuucuccuaauu	......(((((...........((((...((((((((((((((((((((.(((((.(((((((.(((.((((((((.((..((.((((((((((..((((((((((((((((.(((.((((.....((((.........))))...)))).))).))))))))).))))))))))))))))).))..)).))))))))..)))))))))).))))).)))))))))))))))))))).)))))))))...
nGhmiR16-1	AGGGUGUAAGAACGGCAGUAG	21	-82	130.897	89.6111	48.2404	106.009	148.569	83.6556	D11	+	34669400	34669649	agccuuauuuguacuuugcugaaggguguaagaacggcaguagcuguaaguucguucauggagauacagcuacuaccguucuuacaaaacccuccagcaugguggaaauucaacagcauuuuguccgccuuugaaugaaaacgagagauauuacuuggaggagcugaaucagauauuccaucagauguauauguuugggggcuugcuauauuuuauugcauuugauaauguagcuaucauuuacaagcaa	((((((..((.((((.(((((.(((((((((((((((.((((((((((..(((......)))..)))))))))).))))))))))...))))).))))).)))).))((((((..((.........))..))))))..(((((....(((((...(((((...(((...)))...)))))...)))))...))))).)))))).(((((((((((.......))).))))))))................
nGhmiR16-2	AGGGUGUAAGAACGGCAGUAG	21	-81.6	130.897	89.6111	48.2404	106.009	148.569	83.6556	scaffold2775_A11	+	138752	139001	agccuuauuuguacuuugcugaaggguguaagaacggcaguagcuguaaguucguucauggagaugcagcuacuaccguucuuacaaaacccuccagaaugguggaaauucaacagcauuuugucagccuuugaaugaaaacgagugacauuauuuggaggagcugaaucagauuuuccaucaaauguauauguuugggggcuugcuauauauuauugcauuugauaauguaacuaucauuuacaagcaa	..(((((..((((((((((((.(((((((((((((((.((((((((((..(((......)))..)))))))))).))))))))))...))))).)))((((.((.........)).)))).(((((..((((......))).)..))))).....(((((((.(((...))).))))))).)))).)))))....)))))(((((.((.((((..(((((((....)))))))..)).)).)))))))..
nGhmiR17-1	AUGAGCUAGAAGUUGGAACUC	21	-71	73.1171	67.0135	60.8333	138.627	77.6439	46.7752	A01	-	83560927	83561176	agccuaauauagauaacuuguaaguuuuacaaccaaaauuauuauuauuauuuuuuuuuuuuugaauuaauagagagaaacuagagguuguuuauaaaccuaauuuguuuggaguuccaacuucuaacuaauuuucagccuuguuucuuucaaauauaguuguuuucuaccuaaaccauacaagcaauugaaagaauuagguugaaaaugagcuagaaguuggaacucuaaaauaccaaagguuauaaaa	.......((((((((((((.((.(((((.............((.((((((.(((.........))).)))))).))))))))).))))))))))))(((((......(((((((((((((((((((.((.(((((((((((...((((((((......(((((((................)))))))))))))))..))))))))))).)).))))))))))))))))))).......)))))......
nGhmiR17-2	AUGAGCUAGAAGUUGGAACUC	21	-72.1	73.1171	67.2733	60.8333	138.627	77.6439	46.7752	D01	-	47325413	47325662	aaggaagccuaauauagauaacuuguaagcuuuacaaccaaagugauuauuauuauuauuauugaauuaauagagagaaacuagagguuguuuauaaaccuaauuuguuuggaguuccaacuucuaacucauuuucagccuuguuucuuucgaauauaguuguuuucuaccuaaaccacacaagcaauugaaagaauuaguuugaaaaugagcuagaaguuggaacucuaaaccaaagguuaugaaaaac	.(((...)))..((((((((((((.((..(((((.......((((((.((....)).)))))).......)))))......)).))))))))))))(((((..((.((((((((((((((((((((.(((((((((((.((...((((((((......(((((((................)))))))))))))))..)).))))))))))).)))))))))))))))))))).))))))).........
nGhmiR18	AUUACUUUUGGAGGACUUUUGGUA	24	-37.7	35.6669	44.6757	36.8099	64.5568	36.2089	43.6268	A06	+	100036152	100036401	uuuguuuuuugaaggagaacgaauuacuuuuggaggacuuuugguauucuuacuucaauuuaaaauugaauuauucucucuuuuccuauuuucaguggaauuaaauuauuuucuuuucccuuucaauuacgugggaauuuuguccauuucauuucaauuucuuuguuuuucuaaauucgucggauugcuuuuagcccuucuauuguuauuuguuuugcaauuaaguuuucauuauucuuaauuuuugccc	.............(.(((((((((.((....(((((.((...((((.(((.((...((((((((((((((.......................((((((................(((((............))))).....))))))....))))))))...........)))))).)).))).))))...)).)))))....)).))))))))).)(((((((..(.....)..))))))).......
nGhmiR19-1	AUUUUGGAAGAAUUUCAGCUG	21	-81	98.7973	92.4683	69.1639	67.275	101.161	89.7274	A09	-	2311538	2311787	acuuuucaccuuaaggaguugauuuuggaagaauuucagcugggugugccaccaaugguagaacaacugcggguuuauuaguacauuggugacucaaccgguuggaacucuuccaaaaucaacuccgggcuaacaaguuugccuuagcuguuguaaaaagauggguuccuuuugggggucuagguccucaaaauuuugggaaaucuugaauuuuuuuuuaucucacaaaaauuucaauuaaaccccaaag	.......((((...((((((((((((((((((.((((((((((.((.(.((((((((.......((((...))))........)))))))).).)).)))))))))).))))))))))))))))))((((..........))))..................))))...(((((((((......)))))))))(((((((.....(((((.(((((..........))))).)))))......)))))))
nGhmiR19-2	AUUUUGGAAGAAUUUCAGCUG	21	-89.6	98.7973	92.4683	69.1639	67.275	101.161	89.7274	D09	-	2334282	2334531	acuuuucaccuuaaggaguugauuuuggaagaauuucagcugguugugccaccaaugguagaacagcugcggguuuuauugguacguuggugacucaaccgguuggaacucuuccaaaaucaacuccgggcuaacaaguuugccuuagcuguuguaaaaagaugguuccuuuugggugucuagguccucaaaauuuugggaaaucuugaauuuuuuuuuaucucacaaaaauuucaauuagacccaaaag	((((..(((((...((((((((((((((((((.(((((((((((((.(.(((((((((((((((........))))))).....)))))))).).))))))))))))).))))))))))))))))))((((..........)))).(((((((.......)))))))......)))))...))))........(((((((.....(((((.(((((..........))))).))))).....))))))).
nGhmiR20-1	CAAGAUGGCCGCUAUAGUUUC	21	-72.8	146.948	80.0007	57.1523	178.72	174.326	81.6317	A08	-	6381804	6382053	acaagccacuagcuuugaaauacaagauggccgcuauaguuucgauucuuguagcuggagccaucgguguuuguuuuccgcuacuagggaaaacuaucgacgcuuuacguccugaaaaggacauuuucuucgucaucaaagcuuuugcggccggugucauauuguccacuggguuuauccauguucuccccgaugcuacugagaacuugacaucuccuugccucaaugaaaacccuugggggaaguuucc	....(((.(.(((((((((((((..((((((((((((((.........)))))))..).)))))).))))).(((((((........)))))))....((((......(((((....)))))........)))).))))))))...).))).(((((((..((.((((.((((...............)))).)).....)).))..)))))))..(((.((((((.(.....).)))))).))).....
nGhmiR20-2	CAAGAUGGCCGCUAUAGUUUC	21	-72.1	146.948	80.0007	57.1523	178.72	174.326	81.6317	D08	-	6384649	6384898	acaagccacuagcuuugaaauacaagauggccgcuauaguuucgauucuuguagcuggagccaucgguguuuguuuuccgcuacuagggaaaacuaucgacgcuuuacguccugaaaaggacauuuucuucgucaucaaagcuuuugcggccggugucauauuguccacuggguuuauccauguucuccccgaugcuacugagaacuugacaucuccuugccucaaucaaaacccuugggggaaguuucc	....(((.(.(((((((((((((..((((((((((((((.........)))))))..).)))))).))))).(((((((........)))))))....((((......(((((....)))))........)))).))))))))...).))).(((((((..((.((((.((((...............)))).)).....)).))..)))))))..(((.((((((.........)))))).))).....
nGhmiR21-1	CAGAAUGACCAAUUUACUCUUUA	23	-67.5	61.7037	54.2862	44.3657	109.407	63.459	42.7273	D03	+	25576242	25576491	ucuauugaaaaacuuggcaaauuaauucuuauacgcuagaugaaagaguaaauugguuauuucuauuaaaaauuucauuuguuuguacuguuauaaacuggcaugauugacagaacauccagacagugaaauguggcguaccacguguacaucauacuaauguaucagaccaguuuuuaacaauagaaauggaugaaauuuucagcagaaugaccaauuuacucuuuacuuuaacauacauagacuaauu	(((((........(((((................)))))...(((((((((((((((((((.((.((.((((((((((((((((.((.(((((.(((((((..((((.......((((.......(((..((((((....))))))...))).......))))))))..))))))).))))).)).)))))))))))))))).)).)))))))))))))))))))))............)))))......
nGhmiR21-2	CAGAAUGACCAAUUUACUCUUUA	23	-70.3	61.7037	54.2862	44.3657	109.407	63.459	42.7273	A04	+	37202408	37202657	ucuacuaaaaauggguaaauuagucuuuuuacgauaaaauaaagagaaaguuagucuuuucuguuaaaaauuucauccauuuguacuauuaaaaacuagcgugauugauggaauaacuaaacaauaauacguagugugccacauuuaucucauguugacauauagaaaccaauuuuuaauaguagaauuggaugaaauuuuuuaacagaaugaccaauuuacucuuuaaucuuuuguacuugcccauuuu	.......(((((((((((...........(((((.....(((((((.(((((.(((..(((((((((((((((((((((.((.((((((((((((.((((((((.((((((....((((............))))...)))...)))..))))))))...............)))))))))))).)).))))))))).)))))))))))).))).))))).))))))).....))))).)))))))))))
nGhmiR22-1	CAGCCAAGGAUGACUUGCCGG	21	-74.5	292.112	331.691	84.6629	269.1	221.36	260.637	A04	-	62795034	62795283	guuuaaaugagguacaguacugcagccaaggaugacuugccggucggcuaagccaucucuuccauauuauauucuguuauuauguucauuuuauugccaaagauuugaacaagacuguaauacauaaaugaaacaaaaccuuuggaggagauaacaucgauccggcaaguuguccucggcuacaauucugucucauuuucacuuguuacaucuaugaugauaauagacuggaaaugcugaagaauaugga	..........((.((((...((.((((.(((((((((((((((((((.......(((((((((((((((((.(((.......((((((..((.........))..))))))))).)))))))....................))))))))))....)))).))))))))))))))).)))).))...))))))((((((((.((((((((((...)))).))))))..))))))))..............
nGhmiR22-2	CAGCCAAGGAUGACUUGCCGG	21	-69.2	292.112	331.691	84.6629	269.1	221.36	260.637	D04	-	51359963	51360212	guuuaaaugagguacaguacugcagccaaggaugacuugccggccggcuaagcuaucucuuccauauauucuguuauuauguucauuuuauugccaaagauuugaacaagacuguaauacauaaaugaaacaaaaaccuuuggaggagaugacaucgauccggcaaguuguccucggcuacaauucugucucauuuucacuuguuacaucuaugaugauaauggacuggaaaugcugaagaauauggagc	..........((.((((...((.((((.(((((((((((((((.(((......(((((((((((.......((((.......((((((((((((...((.(((.....)))))))))))...))))))))))........)))))))))))...)))..))))))))))))))).)))).))...))))))((((((((.((((((((((...)))).))))))..))))))))................
nGhmiR23	CGAAGUCCUUAGGGGGGGUGC	21	-78.3	37.8069	34.286	6.58704	24.4636	44.4213	10.7943	scaffold732_A03	+	7865	8114	aucauccugauagccuauauaagcaaccccuuggucuccaaaacuuugcagcucuuucucauuaucaauauauguagaggcuauuacgaaacauuauguauguauauguauuaaucaaggcuuuucucguucacucucccucaagggcuuccccaacaugacaugcauggugcuagcuuaaugcugccugcauauggaaaugcuuggcgaaguccuuagggggggugcaugagacauuauugucuuguug	....((.((((((((.......((((....((((...))))....)))).......((((((.........))).))))))))))).)).((((.....))))............((((((..(((((((.((((((((((.(((((((((.(((((((..((((((.(((...(((.....))))))))))..))...))).)))).))))))))))))))))))).))))))....)..))))))...
nGhmiR24	CGAAGUCUUGGAAGAGAGUAA	21	-80.5	7.49005	15.0651	2.1311	18.3477	10.0788	7.87082	D08	-	46181494	46181743	gaugccaaaaaccacuuuauuccuuguuuagaugaauggaguacuccuccuauggcauuucggcuccaauucugcccuauaaaagggaccucaugaggccaccccuuacucaagugaaauagcuaagagauguuuggggauguacaugcaacccuuuuuuacucucuuccaaaggcuucaagcugcuauaugaaaacaaucauaguucgaagucuuggaagagaguaaagaaaaguugacaugauuuuac	(((((((......(((((((((.((.....)).)))))))))..........)))))))..((((.((......((((.....))))......)).)))).((((..((((.(((......)))....)).))..)))).....((((((((..((((((((((((((((((.((((((.((((.....((((......)))))))).))))))))))))))))))))))))..)))).)))).......
nGhmiR25-1	CGAGCCGAAUCAAUAUCACUC	21	-83	26.0368	24.156	13.5616	36.6954	20.1576	12.3684	scaffold4581_D12	+	135391	135640	caugauaaaaguucccaaaggaggcaugcaucaacagugaagggacugaaaaacccuucagcucugcuccuauuuauaggaggggaaggcgguugaguucaagucguggaauugaaaacugaaaaacucugaauauauauuugugggaggaguagacaugacgugauauuguuucggcucaucuuagugugauuaaaaauuucaaggcgagccgaaucaauaucacucauguguacuuuuucuuuauuau	.((((((((((((((...(.((.....((.(((((..(((((((.........)))))))(((((.((((((....)))))).)))..)).))))))).....)).)))))))....................((((....))))(((((((((.((((((.(((((((((.((((((((.((((...((........))...)))).)))))))).))))))))))))))).)))))))))))))))))
nGhmiR25-2	CGAGCCGAAUCAAUAUCACUC	21	-69.9	26.0368	24.156	13.5616	36.6954	20.1576	12.3684	A08	+	54225681	54225930	gccuucuauaacaguguagggaaugaaaaccuccuuucauuccucuauaaauagggugaaauauaguugguuucaggucgugaaaucgagaaaucaauuaaaaagcucaaugaagcaaaucgauauuauaauacuggaggaguagacauggcgugauauugcuucugcucaucuucuuucucaguaaucccucugaaaguuucaaggcgagccgaaucaauaucacucuuguaugcuucuuucucaugca	..............((((((((((((((......))))))))).)))))....(.((((....(((((((((((...(((......))))))))))))))....(((......)))...................(((((((((.(((.((.(((((((((.(((.((((.(((((((((..((......))..)))))....)))).)))).))).))))))))))).))).))))))))).)))).).
nGhmiR25-3	CGAGCCGAAUCAAUAUCACUC	21	-75.2	26.0368	24.156	13.5616	36.6954	20.1576	12.3684	D08	+	33251229	33251478	gccuucuacaacaguguagggaaugaaaaccuccuuucauucuccuauaaauagggugaaauauaguugguuucaggucgugaaaucgagaaaucaauuaaaaagcucaaugaagcaaaucuauauuauaauacuggaggaguagacauggcgugauauugcuucggcucaucuucuuucucaguaauccgucugaaaguuucaaggcgagccgaaucaauaucacucuuguaugcuucuuucucaugca	..............((((((((((((((......)))))))).))))))....(.((((....(((((((((((...(((......))))))))))))))....(((......)))...................(((((((((.(((.((.(((((((((.((((((((.(((((((..((((........)))))))....)))).)))))))).))))))))))).))).))))))))).)))).).
nGhmiR26	CGGAGGUAGUGGCGAUGGCGGUUC	24	-166.8	1723.42	487.796	8.71814	16.3091	2143.05	237.249	D06	-	60318288	60318537	gaacugccaucaccgcuaccuccacuaauguugugcucaguacuugcucuccauuuucaccgccauuaccucuucacccucugcuacugcuuccgaagguuuagaccuuucugucauuaaaauaauccuucgaaaauagcagcagcggaggguggagggguaauggcgguagaaauggagagcaagugcugagcacgaugccggcggagguaguggcgauggcgguucccgaagaaaaaaugagcguugu	(((((((((((.(((((((((((.((..(((((((((((((((((((((((((((((.(((((((((((((((((((((((((((.(((((..((((((.((((((......))).......))).)))))).....))))).))))))))))))))))))))))))))).)))))))))))))))))))))))))))))..)).))))))))))).)))))))))))......................
nGhmiR27	GAAGCGCUGGAGGGUAGAGUGG	22	-86.6	41.0169	22.0781	26.3482	8.15454	41.435	29.2345	A12	+	84153080	84153329	acaaauaguuguugaaucuuacuauguauugguagcucauucuccccacaagagcuuccagcacauauauauauaugugcgugugugcgcgcgcgcuuuagaugcuacuaguaaguaacagucuugugcaugcauuuugggauggaaaucauugcucacucucccucaagggcuucugaauuugccuguguuuaagggcuuaaacugaagcgcuggaggguagaguggauaauguucaccauucuuucug	....(((((...........)))))....(((.(((((.............))))).)))((((((((....))))))))(((((((((((.(.((((((..((((...))))..))).)))).)))))))))))...(((((((....(((((.((((((((((((.((.(((((.......((((........)))).......))))).)).))))).))))))).)))))....))))))).....
nGhmiR28-1	GAAUCUUGAUGAUGCUGCAU	20	-83.5	47.0803	37.4029	24.0233	5.43636	70.1782	23.3876	A03	+	6924185	6924434	aaccgggucaguguuugcagaugcggcauuaucaagauucacaaacuuaguaaaggguuucauuggagagccaaagguugugguuuagugguaccccuccacaaaaucaccuccuuuuacuucaaacuuuuccuuucaaauaugggaaucuugaugaugcugcaucagcaaacauauuggcuauacucuuuacuuuuucuauuacaaaugaaaggagauuauuccaaaugaaauucccuguuacacaaca	(((.(((...((((((((.(((((((((((((((((((((.((......(.((((((.....((((((....(((((..(((((((.((((.......)))).)))))))..)))))..)))))).....))))))).....)).))))))))))))))))))))).)))))))).((((..(((.((((..(((((............))))))))).))).))))........))).)))........
nGhmiR28-2	GAAUCUUGAUGAUGCUGCAU	20	-83	47.0803	37.4029	24.0233	5.43636	70.1782	23.3876	D03	-	38568234	38568483	aacugggucaguguuugcagaugcggcauuaucaagauucacaaacuuaguauaggguuucauuggagagccaaagggugugguuuagugguaccccuccacaaaaucaccuccuucuacuuccaaguuuuccuuucaaauaugggaaucuugaugaugcugcaucagcaaacauauuggcuauacucguacuuuuucuauuacaaaugaaaggagauuauuccaagugaaauucccuguuacacaacac	(((.(((...((((((((.(((((((((((((((((((((.((..........((((.....(((((.((...(((((.(((((((.((((.......)))).))))))).)))))...)))))))....))))........)).))))))))))))))))))))).)))))))).((((..(((.((...(((((............)))))..)).))).))))........))).))).........
nGhmiR29-1	GAGGUAUCCUAAGAACUCGUUGGA	24	-67.7	172.984	204.677	99.9681	228.327	132.144	134.029	A11	+	10351477	10351726	cauaaggugucuuacaagcagauuugguugacacaucauuuagaauauaguaauucauuuguauugcauaucccuaaaaggaaauagggaguugugaauagcuuaucgaaccaugucaagcaagguucuauuccuucucucaacuacgccauucugcuguggagugucuaacgcagucaacugggauaaagucucauucucuaugagguauccuaagaacucguuggacaaguauucccuaccuugguua	..(((((((.(((...((((((..((((...............(((((((........))))))).....((((((........))))))((((.((..((...((.(((((.(((...))).))))).))..))..)).))))...)))).))))))...)))(((((((((.(((....(((((((...((((((.....)))))))))))))...)))))))))))).........)))))))....
nGhmiR29-2	GAGGUAUCCUAAGAACUCGUUGGA	24	-55.7	172.984	204.677	99.9681	228.327	132.144	134.029	D13	+	43972584	43972833	ugucuuacaagcagacuugguuagcacaucauucagaauauagcaagucguuuauaucgcauauccccagaaggaaguaggaaguuguaaauagcuuaacauugaacgaaccaugucaagcaagguucuauuccuucucucagcuacaccauuuugcuuuggagugucugacacgauuaauugggauaaaaucucauuuucuaugagguauccuaagaacucguuggacaaguauuccccaccucaauua	........(((((((..((((((((............((((((........))))))...........((((((((.....((((((....))))))..........(((((.(((...))).)))))..))))))))....)))).)))).))))))).(((((((((...((((....(((((((...(((((((.....))))))))))))))....)))).)))))....))))............
nGhmiR30	GAUUUGGGGCAAAGACGGGAU	21	-87.7	55.2837	56.1044	21.5048	69.3136	41.435	39.1292	A13	-	1265759	1266008	agcccgccacccagaaagccugcuaaacggccuggggagucggaguuggaugccaaugaagcgaaacgacccaagaagaagguuggggaagaagggauggcgacugcaccuguuguggaggaggugaaaaaggcgaaacgccacaaaucccaucuuuuccccaaaucuuuuaaaguccaugaacaacauguuuguguugucuaaaaagauuuggggcaaagacgggauuagugggaaagucgagucuuca	....((((((((((...(((........))))))))...(((..(((((...)))))....))).....(((((........)))))..........)))))....(((((.((....)).)))))...(((((((....((((.((((((.(((((.(((((((((((((..((.(((((((((...))))))))..).)).))))))))))))).))))).)))))).)))).....))..)))))..
nGhmiR31	GCUCAAGAAAGCUGUGGGAAA	21	-68.34	35.6669	37.9224	25.767	19.7068	28.7432	24.0622	D12	-	42149183	42149432	uucuuuguuuguuacaaacaauucugguucauucaggugaggggagagaguaauauauauaguggaaaugguaauuugagugaagaauugggguuugguugcaugcuuuuucacagcuuucuugaacuuggcuacucucucuggcucugcaugccuucucuucucuauuccuacuggaagcauuaauccucagucaguguauaugaagcucaagaaagcugugggaaaucauggacgccccauuuuuauu	....(((((((...)))))))......(((((((((((...................................)))))))))))(((.((((((...(((.((((.(((((((((((((((((((.(((.(.(((.((..((((......((((.............((((....))))))))......))))..)).)))..).))).))))))))))))))))))).))))))))))))).)))....
nGhmiR32-1	GCUCAAGAAAGCUGUGGGAGA	21	-68.4	276.062	305.457	150.533	142.704	233.305	179.455	A08	-	102273786	102274035	uuuaaaaguucuggccaugcuuuuccacagcuuucuugaacuuucuuuguguacuuguuuguauguauguauguaugaagcuaacaaagguuuagauagaggaaaccaugggagcucaagaaagcugugggagaagauggcaacgucucaggacuuguuuuucgucuuuaacaugccuccauugaagaccaacacuaaagagucuccauuucucauuuaugguaagcuuuuaucaucaucaucaucauca	.....(((((((((((((..(((((((((((((((((((.(((((...((...((((((((.((.(.(((..((.....))..))).).)).)))))).))...))...))))).)))))))))))))))))))..))))).......)))))))).......((((((((..........))))))))........((((((..((((.........))))...))))))...................
nGhmiR32-2	GCUCAAGAAAGCUGUGGGAGA	21	-69.7	276.062	305.457	150.533	142.704	233.305	179.455	D08	-	64627093	64627342	uccaugaaaacacagugaaugcccaucuucuucuucuucuucuuccuuguauauuuuuaggguaggaucccauaaaaaaagcuuaauucucugauaaauuuaaaaguucuggccaugcuuuuccacagcuuucuugaacuuucuuuguguacuuguuugcauguauguaugaagcuaccaaagguuuagauagaggacaccaugggagcucaagaaagcugugggagaagauggcaacgucucaggacuu	............(((.((((......(((...........(((((((((........))))).))))...........)))....)))).)))..........(((((((((((((..(((((((((((((((((((.(((((...((((.(((..((...........((((.((.....)).))))))..))).))))...))))).)))))))))))))))))))..))))).......))))))))
nGhmiR33	GGAAGGUUUGGAGGAGAUUGA	21	-66.2	23.1835	24.156	23.8296	18.3477	37.7021	10.1196	D08	-	39490952	39491201	uucuccacaauuuugauaugcucuauaaccauuuucaaguccuauaaaauggagacaucuuggagccaaugcucuuucagguugagguugaaucagcaaaaaacaagagaagaauauauauuauuaaagcuuagaaggaaucgguugcucaaucucccucaaacgcuuccagcaauaugcuacacacuacuccccagcaguacugcuggaagguuuggaggagauugaacaaaacaugccuugaugauga	(((((..............((((((..((((((((..........))))))).....)..))))))...((((..(((((.......)))))..))))........))))).......((((((((.........(((......(((.(((((((((.((((((.(((((((((...((((..............))))....))))))))))))))).))))))))).)))......))))))))))).
nGhmiR34	GGCAUCAGAGGACUCAGGCAG	21	-83	18.5468	15.0651	6.19957	10.1932	21.2774	8.0957	D07	-	48844678	48844927	aagguugaacuguaagugaucauuuguacugauuuuuuucuucuucuuuuuuguuuugaauagccaagucucauugguuauguagucaugauugaauggaauuguaagugugagaugaaacaauggaaaugaucugccuggcucccugaaugccaacuauggauggugucaaauaagcgguguucuguuguuggcccuuuccuaguuggcaucagaggacucaggcaggucuauccuuuuuaucaucuuu	..........................((((.......((((..(((..((.((......((((((((......)))))))).....)).))..))).)))).....)))).(((((((......(((...(((((((((((.(((((((.(((((((((.(((.((.(((((...(((((....))))).)))))))..)))))))))))))))).))).)))))))))))..)))......))))))).
nGhmiR35-1	GGCGGAUGUAGCCAAGUGGA	20	-53.1	173.698	1374.56	260.382	84.2636	326.254	3270.21	A12	+	20212139	20212388	auagaguauaguaauuguagggggcggauguagccaaguggaucaagguaguggauugugaauccaccaugcgcagguucaauucccgucguucgcccuuuuuuuuuacuuuaaaaauauauuuuuuuguuuuuguaaagacgaagaaagaaauaaucucuccuauuuacuccgucgacgaagaaucaaauuaucacuauauuuauuccuuuuucuacuucuucuuccaagugcaggauaaccccaaggg	...(((((.(((((....((((((((((((........((((((...((((((((((...)))))))..)))...))))))........))))))))))))....))))).))........((((((((((((....))))))))))))........)))((((...((((.....((.((((((.................................)))))).))..)))).))))...(((...)))
nGhmiR35-2	GGCGGAUGUAGCCAAGUGGA	20	-53.6	173.698	1374.56	260.382	84.2636	326.254	3270.21	scaffold26045	-	1119	1368	guaauuguaggggggcggauguagccaaguggaucaaggcaguggauugugaauccaccaugcacggguucaauucccgucguucgccguuuucuuuuaauucuuuuaaaauauauuuuuuuuuguuuuuaaagacgaagaaagaaauaaucucuccuauuuacuccgucgacgaagaaucaaauuaucacuauauuuauuccuuuuucuacuucuucuuccaagugcaggauaaccccaa	.........((((((((((((........((((((...((((((((((...)))))))..)))...))))))........))))))))......((((((.....))))))(((.(((((((((((((....))))))))))))).))).....((((...((((.....((.((((((.................................)))))).))..)))).))))...))))..
nGhmiR35-3	GGCGGAUGUAGCCAAGUGGA	20	-53	173.698	1374.56	260.382	84.2636	326.254	3270.21	scaffold40448	-	111	360	uagaguauaguaauuguaggggggcggauguagccaaguggaucaaggcaguggauugagaauccaccaugcgcggguucaauucccgucguucgcccauuuucuuuuaauucuuuuaaaaucuauuuuuuuguuuuuguaaagacgaagaaagaaauaaucucuccuauuuacuccgucgacgaagaaucaaauuaucacuauauuuauuccuuuuucuacuucuucuuccaagugcaggauaacccca	..(((((((((....(((((((((((((((........((((((...((((((((((...)))))))..)))...))))))........)))))))))......((((((.....))))))....((((((((((((....))))))))))))...........))))))...((.((....)).))............)))))))))..((((.....(((((........))))).))))........
nGhmiR36-1	GUCAUGCUAAAUUUUGAAUGAAAG	24	-76.5	46.0103	30.6496	24.2171	61.159	43.3014	17.9904	A03	+	413550	413799	cuuauuuaauaaugguguuuagauaaaaacuaguguaugguuguuuaguucuuacucaaauugucauugcauugaaacuaugcuuucauuguuugaagaauuagaauuuuaguauguuucuuugcuaagugguuguaggcuuuaauagcugauuauaggucuuucauuuaaaguuuagcauauccuaaguaguaauuuacuuaggucaugcuaaauuuugaaugaaaguccuauuguuuaguuauuauua	.........((((((((.((((((((.(((((.....))))).(((((((((...((((((.......((((.......)))).......)))))))))))))))..(((((((........)))))))........((((.....)))).....((((.(((((((((((((((((((((..(((((((((....)))))))))..))))))))))))))))))))).)))))))))))).))))))))
nGhmiR36-2	GUCAUGCUAAAUUUUGAAUGAAAG	24	-71.4	46.0103	30.6496	24.2171	61.159	43.3014	17.9904	D03	-	46230256	46230505	cuuauuuaauaaugguguuuagauaaaaccuaguguaugguuguuuaguucuuacucauauugccauugcauugaaacuaugcuuucauuguuugaagaauuagaauuuuaguacguuucuuuacuaagugguuguaggcuuuaauagcugauuauaggucuuucauuuaaaguuuagcauaucuuaaguaguaauuuacuuaggucaugcuaaauuuugaaugaaaguccuauucuuuaguuauuauua	.((((((((.........))))))))..(((((((((((((.....(((....)))......)))).))))).....(((...(((((.....)))))...)))...(((((((........)))))))......))))...((((((((((..(((((.(((((((((((((((((((((..(((((((((....)))))))))..))))))))))))))))))))).)))))...))))))))))...
nGhmiR37-1	UAAGUGAAGAAAGAGGUAGGUU	22	-87.2	46.0103	62.8577	80.9819	74.0704	58.2329	66.1149	A06	-	7284542	7284791	uggaaaguuuaugaaggacaacuaagugaagaaagagguagguuugaagaagaagaugguaagcugaguuuaagaggaauggugaacuuaauugagaucaucuucuccuaguuuucgucacaugaaccuuucuucauuuagaucuucaaauccaccuuagaucuucaaaccagccuuuucuucacuuaguuguccuuccaaacaugaaccuuucaaacaugaacucucuagcgaggcugagucuccuaag	(((((.(((((((((((((((((((((((((((.(((((.((((((((((..(((.(((.....(((((((((((((((.((((((((.....((((......))))..)))))...........))).))))))..))))))..)))...))).)))...)))))))))).)))))))))))))))))))))))))).....)))))).))))).............(((.(((((...))))))))..
nGhmiR37-2	UAAGUGAAGAAAGAGGUAGGUU	22	-82.1	46.0103	62.8577	80.9819	74.0704	58.2329	66.1149	D06	-	6680129	6680378	uagaaaguuuaugaaggacaacuaagugaagaaagagguagguuugaagaagaagaugguaagcugaguuuaagaggaauggugaacuuaauugagaucaucuucuccuaguuuucgucacaugaaccuuucuucauuuagaucuucaaaccagccuuuucuucacuuaguuguccuuccaaacaugaaccuuucaaacaugaaccgucuagcgaggcuuagucucccaaaaaccuaacugaggaagauc	((((..(((((((((((((((((((((((((((.(((((.((((((((((.(((((.(((....(((.......((((..(((((.(((....))).)))))...))))........))).....)))..))))).......)))))))))).))))))))))))))))))))))))).......((((...))))..)))))))..))))(.(((((...))))))......(((.....)))......
nGhmiR37-3	UAAGUGAAGAAAGAGGUAGGUU	22	-51.2	46.0103	62.8577	80.9819	74.0704	58.2329	66.1149	D06	-	6680313	6680562	ucccuugaaagcauuaaaagacagauugcagcaucuucacuagauauaaauaaagguugaugagggagugcaaagaggagaagugaaguuauagagucauaugaugagcucaucauguucaacaagaacuuaugaagacauuuagaucuucuccuaguuguguucuugcgggacucagccucauuagaaaguuuaugaaggacaacuaagugaagaaagagguagguuugaagaagaagaugguaagcug	.....................((((((((..(.((((((((((......(((((..(((((((((((((((((..((((((((..(((((........((((((((....))))))))........)))))................))))))))..))))...........))))..)))))))))....))))).........)).))))))))..)..))).)))))....................
nGhmiR38	UAAUUUUCCAUUGCUGAAUCU	21	-65.3	111.281	18.9612	19.1799	138.627	92.5754	13.268	scaffold4252_D08	+	6427	6676	ggcuuuguaagccauuucuaaguucaucuaagccauccaaauuggguaaacuuguuuuuuacuauguuagacucagucauugauguagagacaacaaccaucguaucauccuuauuggaagaauuuuccuaaucgugaacuaacuagaagauucaacaauggaaaauuaaccuugaacuucguuaguauaucaaugaaauccaaggcuaauuuuccauugcugaaucuaauaguuuuuuucguaauaaau	(((((...))))).......(((((((.......(((((...)))))....(((((.(((.(((((((((((...)))..))))))))))).)))))........((.(((.....))).))............)))))))(((((..(((((((.(((((((((((((.(((((...((((((........))))))...))))).))))))))))))).)))))))..)))))...............
nGhmiR39	UAGCACUGAAGAUGAUGAUGG	21	-69.5	64.5571	63.8966	49.0153	70.6727	63.8323	50.1484	D12	-	12823672	12823921	gcuugagguccccaauggugcaauauggcagguguaacucacaaagaguacugaugaaaagcugcacuugcaaaauggcuggcgagaauucgcagagcauuacuugcuugaauuugggucuuuuguggucuucagauacgaagggaaugaucguuuccauguccuaauuuuugauaaaagugcuucggagaucgauuaucccuauacuagcacugaagaugaugauggggauggggauggggaugaucau	...(((.(((((((.....((......(((((((((((((.....)))).............)))))))))......))..((((....)))).(((((.....)))))........(((((((((.((((((((......(((((.(((((((((((..((.((.............)).))...))))).))))))))))).........)))))))).))))..))))).....)))))))..))).
nGhmiR40-1	UAGCCAAGAAUGACUUGCCUG	21	-90.6	16.4068	13.5066	3.09978	27.1818	17.1713	12.1436	A11	+	5580330	5580579	ugaagauaagaguugaguuggguagccaagaaugacuugccugcugcuccuuucaaagagguuucaaaaaacuucuuugaaaaccuuuuguuggcuaccaggcagucaucuuggcuaacuugacaagcucuuuucuuucauguuagcccuugucuuccccaucuuggcugaacauuuggauaaggaauuguuggggaucacaaugggagcaugcaugcaugcauacauaagcauaugaucgaggaagaga	.(((((.(((((((..(((((((((((((((.(((((.(((((..(((..((((((((((((((....))))))))))))))..........)))...)))))))))))))))))).))))))).))))))).)))))((((((..(((((((..(((((((((((.((((....)))).)))))......))))))..)))).)))))))))(((..((((........))))))).............
nGhmiR40-2	UAGCCAAGAAUGACUUGCCUG	21	-81.8	16.4068	13.5066	3.09978	27.1818	17.1713	12.1436	D11	+	5824127	5824376	ugaagauaagaauugaguuggguagccaagaaugacuugccugcugcuccuuucaaagagguuucaaaaaauuuucuuugagaaccccuuguuggguaccaggcagucaucuuggcuaacuugacaggcucuuuucuuucauguuaguccuugucuuccccaucuuggcuuaacauuuggauaaggaauuguuggggaucacaaugggagcaugcaugcaugcauacauaagcauaugaucgaggaagag	.(((((.((((.((..(((((((((((((((.(((((.(((((.(((.((.....(((.(((((((((........)))))).))).)))...))))).)))))))))))))))))).))))))).)).)))).)))))(((((...(((((((..((((((.(....((((.(.....).)))).....).))))))..)))..))))....))))).((((........))))...............
nGhmiR41-1	UAUACCGUGCCCAUGACU	18	-82.7	10676.2	9323.97	976.238	124.357	9574.84	6398.75	A01	-	2204123	2204372	uguuuuuauuauaugaugaaauaugcacugggcucugagcaguuucaaaugaacucugcuuaauuugauggaaauugcagccuagaaagcuagucugauauuuugaaguuccuuuuauguucggaaauuaagcuuguuaagcgaaguuacguuaugggcaugguauggauugcuguuuuugaugauuuguugcuuucauuaacagcaaauuauaccgugcccaugacuguagcaucacucggcagcucua	...(((((((....)))))))......((((((..(((((((.(((....)))..)))))))......(.(((((..(((.((((....)))).)))..))))).)............))))))......((((.(((.((.((.(((((((((((((((((((((((.((((((((..(((.............)))..)))))))).)))))))))))))))))).))))).)).)).)))))))...
nGhmiR41-2	UAUACCGUGCCCAUGACU	18	-84.2	10676.2	9323.97	976.238	124.357	9574.84	6398.75	scaffold3710_D01	-	57598	57847	uuuuauuauaugaugaaauaugcacugggcucugagcaguuucaaaugaacucugcuuaauuugauggaaauugcagccuagaaagcuagucugauauuuugaaguuccuucuaugguuggaaaaaaauaagcuuguuaaucgaaguuacguuaugggcacgguauggauugcuguuuuugaugauuuguugcuuucauuaacagcaaauuauaccgugcccaugacuguagcaucacuuggcagcucua	.((((..((((.(.((.....((.(((((((....((((((((..((.((...........)).)).)))))))))))))))...))...))).))))..)))).((((..(....)..)))).......((((.(((((..((.(((((((((((((((((((((((.((((((((..(((.............)))..)))))))).)))))))))))))))))).))))).))..)))))))))...
nGhmiR42	UCGGACUAGGCUUCAUUCCCC	21	-66.2	320.289	378.185	662.773	303.077	318.041	464.603	D10	-	39204462	39204711	auucuucucauccucacguauaauuaaagcccccugccauuguauauaauauauaugcauauugcauggccaaaucaauaucaaacuauauccucuaacacacaauccccucauuuucuucuuccucuuaaauauuaacaaguugaggggaauguugucugguucgagacaauucaauucgaaguucgaggcuucaucugaacgauuucggacuaggcuucauuccccucaacuaggguaaauauaucga	................((((((.(((..(((...(((...((((((((...))))))))....))).))).....................................((((.............................((((((((((((((..(((((((((((((...((((..(.((((((...)))))))..))))...)))))))))))))..))))))))))))))))))))).)))).)).
nGhmiR43-1	UAUGGGGGGUAUGGGCAGGUU	21	-63.8	223.631	121.819	125.154	71.3522	181.791	98.2728	A03	+	91055613	91055862	cagugguguugggaguaauagguaugggggguaugggcagguuuguguuuuuucaaggcacaauucuucccaacaccucccauacccuucauuuccaaccguugcuccccuucccuacccuuuuucagguuugcuuuuccuuuuacucucaauauuuacaucuuuaguuauuuugauauauauuuuuuuaucuuuuaagcuaaauuuguccaaaauauuuucaaaaaaaaaauaaauuguuuuucuuaua	..((((.(..(((((((((.(((((((((((((((((.(((((((((((((...)))))))))...........)))))))))))))))))).....))))))))))))...).))))........(((.........))).........((((((((((..(((((((.....((((..........)))).....)))))))..)))...)))))))........(((((((...)))))))......
nGhmiR43-2	UAUGGGGGGUAUGGGCAGGUU	21	-56.3	223.631	121.819	125.154	71.3522	181.791	98.2728	D02	+	59918870	59919119	gagugguguugggaguaauagguaugggggguaugggcagguuuguguuuuuuuaaggcacaauucuucccaacaccucccauacccuucauuuccaaccguugcuccccuucccuacccuuuuucagguuugcuuuuccuuuuacucuaucuucuuauucacaucuuauaauuauuauuuugcauaauauccaauuuagccucaauauuuacaucuuuaauuauuuugauauauauauuuuuaucuuuu	((((((.(((((((((.(..((((((((((((.((((.(((.(((((((((...))))))))).))).))))..))))))))))))..).)))))))))..)))))).........(((........)))....................................................((.(((........)))))...(((((.((.(((............))).)).)))))..........
nGhmiR44	UCAGACUGAAGUUAUAUACGCA	22	-37.4	6.42004	9.87021	35.4538	38.0545	17.1713	23.1627	D11	+	15864829	15865078	caacauacuugcuaaaaaaaauuaaauuuucaucucuauacaaaauauaguucauuuuuguaauuuaaauugaaauaugagugcagucuucaucuuuuaaaaugaauugagcaccuacaggcgcuaucaauuaaauguauacaaauaaaauaaaacaguaauuuaaaaauaaaagcauaagcggggauagcucaguugggagagcgucagacugaaguuauauacgcaaucugaaggccgcguguucgau	...........................(((((......(((((((..........)))))))........)))))..(((((((.(((((((............((((((((.((....)).))..))))))................................................(((...(((((((((((..((.....)).))))).))))))...)))....))))))).)))..))))..
nGhmiR45-1	UCAUUGAGUGCAGCGUUGAUG	21	-67.4	14.9801	13.2469	25.5732	10.1932	20.1576	13.9426	D05	-	14352991	14353240	agauccccggauggaagaaacaucauugagugcagcguugaugaaauuucucaauuucugagaugaauucgucagcgcugcucucaaucauguuuuuuuccuuucgagaacaaaugcaaucaaaaggucaaagacuccacagaauuauaaauguuccagguuuugucucucuucguugauuacccuuuccagcuuuuuuuuacucuccaauauuuggaaacuaauaccuuuggaacaauugaaaaguaaa	.......((((.(((((((((((.((((((.((((((((((((((...(((((.....)))))....)))))))))))))).)))))).))).)))))))).))))...........((((((..((....((((...((.((((.......))))...))...))))....)).))))))..........(((((((.......(((((...((((...)))).....)))))......)))))))...
nGhmiR45-2	UCAUUGAGUGCAGCGUUGAUG	21	-67.1	14.9801	13.2469	25.5732	10.1932	20.1576	13.9426	scaffold4734	+	132357	132606	agauccccggauggaagaaacaucauugagugcagcguugaugaaauuucucaauuucugagaugaauucgucagcgcugcucucaaucauguuuuuuuccuuucgagaacaaaugcaaucaaaaggucaaagacuccacagaaucauaaauguuccagguuuuugucucucuucguugauuacccuuuccaucuuuuuuuuuuuuuacucuccaauauuuggaaacuaauaccucuggaacaauugaaa	.......((((.(((((((((((.((((((.((((((((((((((...(((((.....)))))....)))))))))))))).)))))).))).)))))))).))))...................((((...))))........(((....(((((((((.....(((..........))).....((((((............................))))))........)))))))))..)))..
nGhmiR46-1	UCCAAAGGGAUCGCAUUGAUC	21	-64.7	11.4134	15.8443	7.55572	4.75681	13.4384	14.8421	A05	-	76819868	76820117	aagcuggcagcuagaggaggcauccaaagggaucgcauugauccuuuauuuuucuucauucacaauuuuggaucaugcuaucccuucggauuuuuccuuugguagcuucauauauuaugccuuggaagaaaaauucgauuauaaauucaucaaagaaucaaguaagugaugauuacaaucaacuuugaauuuugcuuuuucuucuuaggaaacaaaaacucuauuacaaguacauguauguuuuguuggg	(((((....(((((((((((.((((.(((((((.((((.(((((.........................))))))))).))))))).)))).))))))))))))))))...........(((.((((((((((...((........)).((((((......((((.......))))......)))))).......)))))))))).))).(((((((.......((((......))))..)))))))...
nGhmiR46-2	UCCAAAGGGAUCGCAUUGAUC	21	-59.86	11.4134	15.8443	7.55572	4.75681	13.4384	14.8421	A10	+	98617398	98617647	cugccaaguacuugagaaggcauccaaagggaucgcauugauccuuuauuuuuuuucaacccuuuauuuuuuuuucuuuucaauuccccccucccccaaaacaaauucacaauuuuggaucaugcuaucccuuuggauuccuccuuugguagcuucaaacauauacacauauauauauacauauauaugauagcuucuugccuugaaaccaguggauucguagaagaaaauggcuucccaauggcuucaa	((((((.......(((.(((.((((((((((((.((((.(((((........................................................................))))))))).)))))))))))).))).)))))))))...............(((((((((....)))))))))...((.....)).(((((.(((..(((.((((........))))..)))...))).)))))
nGhmiR46-3	UCCAAAGGGAUCGCAUUGAUC	21	-73.88	11.4134	15.8443	7.55572	4.75681	13.4384	14.8421	A13	-	1794429	1794678	accgcagguacuagaggagggauccaaagggaucgcauugauccuuuauuuuucuuuuuaaaaaaaauuuacccuaauuuuggaucaugcuaucccuuuggauuccuccuuugguugcuucaaauauauauaugaaaaaugauucucucuuuccuuuggaucaagauaucacaucacuccaccgcaaaaacucaucggaaaauauccugccggcugccgccgaugacuuuaacauccuccaaaucgagua	...(((((.((((((((((((((((((((((((.((((.(((((.....................................))))))))).))))))))))))))))))))))))...((((.((....)).))))...((((..(((...(((...)))...))).))))..........(((...........))).......)))))((((....))))..............(((......)))..
nGhmiR46-4	UCCAAAGGGAUCGCAUUGAUC	21	-64.1	11.4134	15.8443	7.55572	4.75681	13.4384	14.8421	D04	+	11618146	11618395	aagcuggcagcuagaggaggcauccaaagggaucgcauugauccuuuauuuuucuuccuucacaauuuuggaucaugcuaucccuucggauuuuuccuuugguagcuucauauauuaugccuuggaagaaaaauucgauuauaaauucaucaaagaaucaaguaagugaugauuacaaucaacuuugaauuuugcuuuuucuucuuaggaaacaaaaacucuauuacaaguacauauauguuuuguuggg	(((((....(((((((((((.((((.(((((((.((((.(((((.........................))))))))).))))))).)))).))))))))))))))))...........(((.((((((((((...((........)).((((((......((((.......))))......)))))).......)))))))))).)))..........((((..(((((.(((....))))))))))))
nGhmiR46-5	UCCAAAGGGAUCGCAUUGAUC	21	-71.98	11.4134	15.8443	7.55572	4.75681	13.4384	14.8421	D13	-	1692922	1693171	accgcagguacuagaggagggauccaaagggaucgcauugauccuuuauuuuuauuuuuaaaaaaauuuuacccuaauuuuggaucaugcuaucccuuuggauuccuccuuugguugcuucaaauauauauaugaaaaaugauucucucuuucccuuggaucaagauaucacuccaccgcaaaaacucaucggaaaauauccagccggcugccgccgaugaccuuaacauccuccaaaucaaguaagugu	.....((((((((((((((((((((((((((((.((((.(((((.....................................))))))))).))))))))))))))))))))))).)))))...((((.(((.(((....((((..(((...(((...)))...))).))))...............(((((((.......((....))......))))))).................))).))).))))
nGhmiR46-6	UCCAAAGGGAUCGCAUUGAUC	21	-55.06	11.4134	15.8443	7.55572	4.75681	13.4384	14.8421	scaffold37148	+	0	238	ugagaaggcauccaaagggaucgcauugauccuuuauuuuuuuucaacccuuuauuuuuuuuucuuuucaauuccccccucccccaaaacaaauucacaauuuuggaucaugcuaucccuuuggauuccuccuuugguagcuucaaacauauacacauauauauauacauauauaugauagcuucuugccuugaaaccaguggauucguagaagaaaauggcuucccaauggcuucaa	.....(((.((((((((((((.((((.(((((........................................................................))))))))).)))))))))))).)))((.((((.((((.............(((((((((....)))))))))....(((((.((...(((.((...)).)))))))))).....))))..)))).))......
nGhmiR46-7	UCCAAAGGGAUCGCAUUGAUC	21	-61.23	11.4134	15.8443	7.55572	4.75681	13.4384	14.8421	scaffold4398_D10	-	80414	80663	cugccaaguacuugagaaggcauccaaagggaucgcauugauccuuuauuuuuuuucaacccuuuauuuuuuuuuucuuuucaauucucccccucccccaaaacagauucacaauuuuggaucaugcuaucccuuuggauuccuccuuugguagcuucaaacauauauacacacauauauauauacuuauauauaugauagcuucuugcccugaaaccaguggauucguagaagaaaauggcuucaaaca	..((((((((((.(((.(((.((((((((((((.((((.(((((..........................................................................))))))))).)))))))))))).))).))).))).))).................((((((((((....))))))))))....(((((..(((((....))).))......)))))....))))........
nGhmiR47	UCCAAGUCUAGUAGAGAUGAU	21	-50.5	13.1967	18.4417	14.1428	12.2318	11.5719	11.4689	D11	+	157350	157599	guugcuaaacgccuuguuaauuaguuacuaaauaaaaacauauuuuguuuguuuguuaacuaacucaacuguagguggucacucauagcuggucggguuccaggaagaacagacaaucaagugaagaaucauuggaacacucauuugagcaaaaagcuugggaucaucaaaaauccuacugcucauucuucacaaucccaaacucccuccaagucuaguagagaugaugauaauagccauagccaagcuc	.((((....(((((.(((..(((((((.(((((((..(((.....)))))))))).)))))))...)))...)))))(((........((((.......))))........)))..((((((((....((....))....))))))))))))..(((((((.(((((((....((((((((..(............................)..)))))).)))))))))...........))))))).
nGhmiR48-1	UCGGACCAGGCUUCAUUCC	19	-86.3	4774.37	2812.75	1049.86	616.347	5560.87	3107.63	D01	+	54197554	54197803	ugaugaagcgaaaggguugaugggaauguuguuuggcucgaggucauuuaggguucggcuaauaucuacaugugcauacauacauagcccuauaugaugucggaccaggcuucauucccaucaaccaaacacuuccccucgucucaucugaucguguccgacucaugagauggaucuuggccgguuugagagguaauuuuuuuaggcagaacaaaucacuuuguuuuuucuuucuucuaugggguuuauc	.((((((.......((((((((((((((..((((((.((((.(((((.(((((((..............(((((......)))))))))))).))))).)))).))))))..))))))))))))))........(((((((((((((..(.(((....))))..)))))))))..........((((((((((....))))))))))((((((((....)))))))).............))))))))))
nGhmiR48-2	UCGGACCAGGCUUCAUUCC	19	-83.6	4774.37	2812.75	1049.86	616.347	5560.87	3107.63	scaffold182_A01	-	5157	5406	ugaugaagcgaaaggguugaugggaauguuguuuggcucgaggucauuuaggguucgucuaauaucuauauaugcauacauacauagcccuauaugaugucggaccaggcuucauucccaucaaccaaacacuuccccucgucucaucugaucguguccgacucaugagauggauguuggccgguuugacagguaauuuuuuuaggcagaacaaaucacuuuguuuuuucuuucuucuaucggguuuauu	....((((.(....((((((((((((((..((((((.((((.(((((.(((((............((((.((((....)))).))))))))).))))).)))).))))))..))))))))))))))...).))))((..((((.((((...(((((.......)))))))))))))..))(((((..((.(((..........(((.((((((((....)))))))).))).))))).))))).......
nGhmiR48-3	UCGGACCAGGCUUCAUUCC	19	-60	4774.37	2812.75	1049.86	616.347	5560.87	3107.63	scaffold31038	+	1049	1298	ugaugaagcgaaaggguugaugggaauguuguuuggcucgaggucauuuaggguucggcuaauaucuacaugugcauacauacauagcccuauaugaugucggaccaggcuucauucccaucaaccaaacacuuc	....((((.(....((((((((((((((..((((((.((((.(((((.(((((((..............(((((......)))))))))))).))))).)))).))))))..))))))))))))))...).))))
nGhmiR49-1	UCGGACCAGGCUUCAUUCCCG	21	-92.2	32345.2	21544.6	24587.9	23069.9	24755	24648.7	A03	+	99749834	99750083	gcuucauuccccucaaacauuuucauuuuuaaggcaaaguugaagaaaaagauuauguaaaaggagaaacgguugaugggaauguuguuuggcucgaggucauauugguugaucuuuuauauauaauuuccaugaaauuuucuuggauuuauuuaaauuuuccgggaaaguuucuggauauguguauauauauagcccuauaugaucucggaccaggcuucauucccgucagccaaacacuuccuccgac	......(((.(((...((((..((.(((((..(((...)))...))))).))..))))...))).)))..((((((((((((((..((((((.((((((((((((.(((((......((((((((...((((.((((((((((((((.............))))))))))))))))))))))))))......)))))..)))))))))))).))))))..))))))))))))))................
nGhmiR49-2	UCGGACCAGGCUUCAUUCCCG	21	-94.3	32345.2	21544.6	24587.9	23069.9	24755	24648.7	D02	+	66821797	66822046	cuucauuccccucaaacauuuucauuuuuaaggcaaaguugaaggaaaaaaacuauguaaaaggagaaacgguugaugggaauguuguuuggcccgaggucauauagguugaucuuuuauauauaauuuccaugaaauuuucuuggauuuauuuaaauuuuccgggaaaguuucuggauauguguauauauauagccuuauaugaucucggaccaggcuucauucccgucagccaaacacuuccuccgac	(((((....(((.(((..........))).)))......))))).................(((((....((((((((((((((..((((((.((((((((((((((((((......((((((((...((((.((((((((((((((.............))))))))))))))))))))))))))......))))).))))))))))))).))))))..))))))))))))))......))))).....
nGhmiR50-1	UCGGACCAGGCUUCAUUCCUC	21	-72.7	13611.9	12502.4	13555.7	12450.6	12672.8	14993	A11	+	9511546	9511795	uaaccccuggaagacaagcagauaguuacaaucaauaauucaaagagaagucucuuuugaagaugguuuuaauugggaugcccuaaaggagcuacucuuuugaggggaacguugucuggcccgaggacaccaguuccauuuccauuuugccucuacggaagcuguucgucacuugguuguuaaaugguuugagcuugugccaguguugucggaccaggcuucauuccucccaauuauugcucccauaucg	.................(((..((((((.(((((....(((((((((....))).))))))..))))).))))))...)))......(((((.......(((.((((((.(..((((((.((((.(((((((((((.....((((((.((..(((((((.....))))).....))..)).))))))...)))).)).....))))).)))).))))))..).)))))).))).....))))).......
nGhmiR50-2	UCGGACCAGGCUUCAUUCCUC	21	-79.1	13611.9	12502.4	13555.7	12450.6	12672.8	14993	D11	+	9394322	9394571	uuaaccccuggaagacaagcagauaguuacaaucaacaauucaaagagaagucucuuuugaagaugguuuuaauugggauguccuaaaggagcuacucuuuugaggggaacguugucuggcccgaggacaccgguuccauuuccauuugccucuacggaagcuguucgucacuugguuguuaaaugguuugagcuugugccgguguugucggaccaggcuucauuccucccaauuauugcucccauaucg	.............((((..(...((((((.(((((....(((((((((....))).))))))..))))).)))))))..)))).....(((((.......(((.((((((.(..((((((.((((.(((((((((.......(((((((((...(((((.....))))).....)))....))))))...........))))))))).)))).))))))..).)))))).))).....))))).......
nGhmiR50-3	UCGGACCAGGCUUCAUUCCUC	21	-70.8	13611.9	12502.4	13555.7	12450.6	12672.8	14993	A04	-	62194125	62194374	augcaauaauaaacauaaaagguauuagaaaguugaaacccuaaaacugccuuugagcgaaugcauuacaaauaagagaggaugcauugugguuuuaagccauugaagaguggaagaagaagaaaagaaaaaaaaaugguagauuuugaggggaauguuggcuggcucgaagcuuaaacaaauauagcuucgguuuugguuuaaguuucggaccaggcuucauuccucucaaaaauuuaugcauguauuc	(((((...............(((.((((....)))).))).(((((((((.........((((((((.(........)..)))))))))))))))))..(((((....)))))..........................((((((((((((((((((..(.((((.(((((((((((((......(((....)))...))))))))))))).)))).)..)))))))))).)))))))))))))......
nGhmiR50-4	UCGGACCAGGCUUCAUUCCUC	21	-74.7	13611.9	12502.4	13555.7	12450.6	12672.8	14993	D04	-	50420994	50421243	auaauaacccuaaaauguauuugaaaguugaaacccuaaaacugucuuugagcgaaugcauuauaaauaagagcgggugcauuguggcuuuaagccauugaagaguggaagaacaagaaaagaaaagaaaagaaaaugguagauuuugaggggaauguuggcuggcucgaagcuuaaacaaauacagcuucgguuucgguuuaagcuucggaccaggcuucauuccucucaaaaauuuacgcaugcauuu	............((((((((.....((((..........))))..(((.((((.((((((((.............))))))))...)))).)))(((((....)))))..............................(((((((((((((((((((..(.((((.(((((((((((((.((..(......)..))..))))))))))))).)))).)..)))))))))).)))))))))..))))))))
nGhmiR50-5	UCGGACCAGGCUUCAUUCCUC	21	-81.2	13611.2	12502.4	13555.6	12450.6	12672.8	14993	A11	+	67038889	67039138	cuccguuauguuccuucugucaugugauauauuuagugacgcuuauaucgccgcuaauaauucauauauguuggaagggaaaaacugagaaaguaguguuuuguugaagaagaaaagaggguguauggaaugaaguuugauccaagauccaagauccaucaaucaucuuucuuuucuaagucaugaauuaugaugauauuaauggaucucggaccaggcuucauuccucacaccaugcuuuuccauuacu	(((.(((...((((((((..((((((......((((((.((.......)).)))))).......))))))..))))))))..))).)))..(((((((((((....)))).((((((..(((((..(((((((((((((.(((.(((((((......((((.((((..(((.............)))..)))))))).....))))))).))).)))))))))))))..)))))...)))))))))))))
nGhmiR50-6	UCGGACCAGGCUUCAUUCCUC	21	-85.7	13611.2	12502.4	13555.6	12450.6	12672.8	14993	D11	+	47702153	47702402	augucucuccuuuauguuccuucugucaugugauauauuuagugacgcuuaucucgucgcuaauuaauucauauauguuggaaggaaaaaacugagaaaguaguguuuuguugaagaagaaaagaggguguauggaaugaaguuugauccaagauccaucaaucaucucucuuuuuuaagucaugaauuaugaugauauuaauggaucucggaccaggcuucauuccucacaccaugcuuuuccauugcu	.....((((.......((((((((..(((((((..((.(((((((((.......))))))))).))..))))..)))..))))))))......)))).(((((((((((....)))).((((((..(((((..(((((((((((((.(((.((((((((..((((((........................))))))....)))))))).))).)))))))))))))..)))))...)))))))))))))
nGhmiR50-7	UCGGACCAGGCUUCAUUCCUC	21	-72.1	13611.9	12502.4	13555.7	12450.6	12672.8	14993	A13	-	72437020	72437269	gguaaaaaucauucauguaaguguauauaaugaggaagggaaggguguaucgauacgggaaggugauaggacucaaaauaggguuaauauagaagaagaagaagaagaagaagaaaagaggguguaaggaaugaaguuugauccacgauccaucccuccguaauggucuuuucaucauuuuauaacuugaugguucauggauggaucucggaccaggcuucauuccucacgccaugcuuuuccuaacucc	........(((((.(((((....))))))))))(((.(((((((((((.....(((......)))....(((((......)))))...................................(((((.((((((((((((((.(((..(((((((((..((((((((((......))))))..........)))).....)))))))))..))).)))))))))))))).))))))))))))))))...)))
nGhmiR50-8	UCGGACCAGGCUUCAUUCCUC	21	-73	13611.9	12502.4	13555.7	12450.6	12672.8	14993	A13	-	72436994	72437243	auaaugaggaagggaaggguguaucgauacgggaaggugauaggacucaaaauaggguuaauauagaagaagaagaagaagaagaagaaaagaggguguaaggaaugaaguuugauccacgauccaucccuccguaauggucuuuucaucauuuuauaacuugaugguucauggauggaucucggaccaggcuucauuccucacgccaugcuuuuccuaacuccaacgcauucaacuccaucuuuaaucc	....((((((..(((.((((((...((...(((((((((....(((((......)))))...................................(((((.((((((((((((((.(((..(((((((((..((((((((((......))))))..........)))).....)))))))))..))).)))))))))))))).))))).)))))))))....))....))))))...))).))))))....
nGhmiR51	UCGGACCAGGCUUCAUUUCCC	21	-65.8	430.143	482.601	660.835	307.834	363.956	514.527	D08	-	58857493	58857742	auauaaacacaccuaugcaagauauauauaucuucauaucucucaaucuuagaaaaaaguuugcuccuuucuccuuugauucucaaucucuugucaugacugcuucuuuuuucuuaccaucgcgaauucauuacacgaaaucguugcggggaauguugucugguucgaugucauucaugugaauguuuuaaacgacugugaaugauuucggaccaggcuucauuucccccaacuuuuggucuaauacccu	.............((((.((((((....))))))))))............(((((((((...((.............((((...)))).............))..)))))))))...............((((.((.(((..((((.((((((((..(((((((((((.(((((((((((..............)).))))))))).)))))))))))..)))))))).)))).))).)).)))).....
nGhmiR52-1	UCGGACUGGAUUUGUUGACAA	21	-63.4	56.3537	35.0652	37.7786	61.8386	54.8734	55.5455	D03	-	45559087	45559336	uucaguauuccggugucuuggaucggacuggauuuguugacaaaugcauuuuugaagcagauaacaaaucuaaaaaugcuuuuccagucaacaaauaccaguuugagcugagauugggcugagauucacaaaucccuuccucacucaauucaacggucugauucagggaaaguucuuuucuuuugaaauuuaccuuuaaauuuuacuagguaauguuuaguuugcagucguuucuucccucucuucgaca	((((((...(((..(((((((.((((((((((((((((((((((.((((((((.....((((.....)))))))))))).)))...)))))))))).))))))))).))))))))))))))))................................(((.((...((((((............(((((..((((((............))))))..)))))..............))))))....))))).
nGhmiR52-2	UCGGACUGGAUUUGUUGACAA	21	-71.5	56.3537	35.0652	37.7786	61.8386	54.8734	55.5455	scaffold3936_D03	-	21038	21287	uucaguauuccggugucuuggaucggacuggauuuguugacaaaugcauuuuugaagcagauaacaaaucuaaaaaugcauuuccagucaacaaauucaguuugagccgagauugggcugagauuuacaaaccccuuccucgcucaauucaacagucugauucagggaaaguucuuuucuuuugaaauuuacuuuuaaauuuuaccagguaauguuuaguuugcagucguuucuucccucucuucgacau	((((((...(((..(((((((.(((((((((((((((((((((((((((((((.....((((.....))))))))))))))))...))))))))))))))))))).)))))))))))))))).....(((((((((...(((..(.........)..)))...))))(((((...((((....))))...)))))(((((.((((...)))).))))))))))..((((...............))))..
nGhmiR53	UCUGACAGUGCACUGAAAACG	21	-95.6	17.4768	32.7275	24.2171	14.2704	37.3288	32.6077	D08	+	47569221	47569470	uagggugagugauaauugauucaaaaaauuuucccagaagagugggaaguuugcaugcauugaauuugguaaagggaaaacgcuccauauaggacgugucuucagugcacuaucaaaaaauagcauugaaaacacgaccaacuggacacgguuucaacugacauggcacgaaaacauguccagcuggacacacuuucaaugcauuuuucugacagugcacugaaaacgcauccuacguggagcauuuccc	.....(((((.(....).)))))......(((((((......)))))))(((((..............)))))((((((..(((((((.(((((.((((.(((((((((((.(((((((((.(((((((((......(((.(((((((.(..(((...((......)).)))..).))))))).)))......))))))))))))))).))).))))))))))).)))).))))).))))))).))))))
nGhmiR54-1	UCUGUCGCAGGGGAGAUGGCUG	22	-77.6	68.1238	76.624	21.8922	22.425	66.072	55.7704	A09	-	6683614	6683863	aaaucaaggguucaugugggguucugucgcaggggagauggcugguccauucaugccuaugcuaugccaugcauguaugcaucaaccaucucacugugacagaacuccauccaauccuuacauuugaguaaugauaaaaauaggagaugucgauaguacgguugguaauuauaauguuaauuguugucugauuucaucuaugauuaagguagguaauguuaagcgaaaauucuacauuuuuauaauuaag	...............(((((((((((((((((..(((((((.((((.(((.(((((....((...))...))))).))).)))).))))))).)))))))))))))))))((((.((.(((..((((......................))))..))).))))))((((((((((((.((((.((((.((((...((((((.......))))))...)))).)))).))))..))))...))))))))..
nGhmiR54-2	UCUGUCGCAGGGGAGAUGGCUG	22	-73.4	68.1238	76.624	21.8922	22.425	66.072	55.7704	A09	-	6698620	6698869	aaaucaaggguucaggugggguucugucgcaggggagauggcugguccaugcaugccuaugccaugccaugcacauaugcaucagccaucuuaccgcggcaguacucuauuuaaucuuuauauuugaguaaguguauuucauuuuacuuuuuuuuauauaauauuaaaaauaggagaugucgaucacauagcugucaauuacaauguuaauuguuguuuaauuucaucuaugauuuuuaaucuuaacugu	.....(((((((.(((((((((.(((((((.((..(((((((((((.((((((((.(........).))))))....)).)))))))))))..))))))))).))))))))))))))))......(((((((((.....)).))))))).........(((.(((((((((...(((((..(((...(((((.((.(((......))).)).)))))...))).)))))...))))))))).))).....
nGhmiR54-3	UCUGUCGCAGGGGAGAUGGCUG	22	-75.4	68.1238	76.624	21.8922	22.425	66.072	55.7704	D09	-	6657145	6657394	aaaucauggguucaggcgggguucugucgcaggggagauggcugguccauucaugccuaugcuaugccaauuauguaugcaucaggcaucucaccgcgccagaacuccauccaauccaucccaauccuuacauuugaguaaguguauuucauuuuauuuuuuccuauaugauaugauaauagaaauaggaguugugaauuacaauguugauuauuaucugauuccaucuacguuuggauuaagguaggua	.(((((((((((..((.(((((((((.(((.((.((((((.(((((.(((.((((.....((...))....)))).))).))))).)))))).))))).))))))))).)).))))))........(((((......)))))((((.(((((........(((((((....(((....)))...)))))))..))))).))))....))))).((((((...((((........))))...))))))...
nGhmiR55	UCUGUUAAGAGCUAGCUUGCCAGG	24	-130.1	11.0567	4.67536	1.54989	11.5523	10.8254	4.72249	D10	-	63312603	63312852	aauuaaaaauguacuguugugcucuguuaagagcuagcuugccaggagcggcugccuugagagcuugguucauggagccgaaagagucuugaccauacguggacauacgaccacccaccaagaggugacauagagugucuccauagacuauggucaaggcacucuuggcucaaugaaccauguccuuagacagccgcuuauggcacgcuggcucucgacagaacacaagggacaaaacccucccuagggg	.........(((.((.(((((.((((((.(((((((((.(((((.(((((((((.((.(((.((.((((((((.(((((((.((.((((((((((((.(((((.((((.......((((....)))).......)))).)))))....)))))))))))).)).))))))).)))))))).)).))))).))))))))).))))).))))))))).)))))).))))).)))))...((((....)))).
nGhmiR56-1	UGAAGCUGCCAGCAUGAUCUCA	22	-61.3	31956.5	32733	53705.5	22884.4	40092.6	43928	D09	+	48472108	48472357	cuuauggugcuccaacaucagaugaagcugccagcaugaucucaauuucccucuguuuuaucgaggaaaaaucagaucauguggcaguuucaccuguugcugcuugcacccccaaaaaaaaacaaacccuaauuucucuaagaugaaacccuaauucccacuccuuucucucucuccuuuuuugguucaccgccauuacuguuuucucucaaucucuagaaaagguucgucguaucugaaaucuaaaccu	.....(((((..((.((.(((.(((((((((((.((((((((...(((.((((.........)))).)))...))))))))))))))))))).))).)).))...))))).....................(((((.....((((((............................((((((((((..............................))))))))))))))))......)))))........
nGhmiR56-2	UGAAGCUGCCAGCAUGAUCUCA	22	-61.3	31956.5	32733	53705.5	22884.4	40092.6	43928	scaffold94877	-	47	296	cuuauggugcuccaacaucagaugaagcugccagcaugaucucaauuucccucuguuuuaucgaggaaaaaucagaucauguggcaguuucaccuguugcugcuugcacccccaaaaaaaaacaaacccuaauuucucuaagaugaaacccuaauucccacuccuuucucucucuccuuuuuugguucaccgccauuacuguuuucucucaaucucuagaaaagguucgucguaucugaaaucuaaaccu	.....(((((..((.((.(((.(((((((((((.((((((((...(((.((((.........)))).)))...))))))))))))))))))).))).)).))...))))).....................(((((.....((((((............................((((((((((..............................))))))))))))))))......)))))........
nGhmiR57-1	UGAAGCUGCCAGCAUGAUCUUA	22	-52.7	36834.3	40475.1	69622.9	24448.7	49858.2	65277.4	D07	+	51361597	51361846	uuuacgugcacccacuggcuguugaagcugccagcaugaucuuaacuuccuucucuguuuuaaggacgguucagaucaugugguagcuucaccugcuguugguaucacgaccacaauaaugcccuuaacccauugcucucaacugcauucauucaucauagcccacugcacuuccuuuuccugccacacucuacucccauucucaauuucacauucacugaucuuucuuuucuuuucuuuucuuuugaug	.....(((((......(((((((((((((((((.((((((((.(((((((((.........))))).)))).))))))))))))))))))).....(((.(((......))))))..................(((........)))..........))))))...)))))...............................................................................
nGhmiR57-2	UGAAGCUGCCAGCAUGAUCUUA	22	-53.7	36852.5	40492.5	69645.2	24467.7	49879.5	65299	A10	-	41496662	41496911	uuuuugguacuccaccaucagaugaagcugccagcaugaucuuaauucccuuucuuuuuuuaauugaggaaaagaucaaaucauguggcaguuucaucuguugcuacuagcacaauauccaaaaaaaaaaaaccuaauuucucucaaaaugaaacccuaauucugacuccuuucuuuuuugcuaacaccgguacaccaccauucauguuuucucucaaucccuagaaauggguggucauugaaaguuucc	(((((((...........(((((((((((((((.((((((......((..(((((((........))))))).))....))))))))))))))))))))).((((...))))......)))))))...............((.(((..((((.((((...(((((...............((.......(((.....)))......))..............)))))..))))..))))))).)).....
nGhmiR57-3	UGAAGCUGCCAGCAUGAUCUUA	22	-56.9	36852.8	40493.3	69646	24468.4	49879.9	65299.7	D10	+	34003195	34003444	uuuuuggugcuccaccaucagaugaagcugccagcaugaucuuaauuucccuucuuuuuucaaucgaggaaaagaucagaucauguggcaguuucaccuguugcugcuagcacaauauccaaaaaaaaaaaacccuaauuucucucaaaaugaaacccuaauucugacuccuuucucuuuugcuaacaccgguacaccaccauuccuguuuucucucaaucccuagaaauggguggucauaucaaaaccu	(((((((((((.((.((.(((.(((((((((((.((((((((...(((.((((..((....))..)))).)))....))))))))))))))))))).))).)).))..))))......)))))))....................(((((.((((................))))..)))))........((((.(((((((((.(((...............))).))).))))))..)))).......
nGhmiR57-4	UGAAGCUGCCAGCAUGAUCUUA	22	-62.7	36852.8	40493.3	69646	24468.4	49879.9	65299.7	scaffold2277_A09	+	64190	64439	cuuauggugcuccaucaucagaugaagcugccagcaugaucuuaauuucccucuguuuuaucgaggaaaaaucagaucauguggcaguuucaccuguugcugcuggcaccccccaaaaaaaacaaacccuaauuucucuaagaugaaacccuaauucccacuccuuucucucucuccuuuuuugguucaccgccauuacuguuuucucucaaucucuagaaaagguucgucguaucugaaaucuaaaccu	.....((((((.((.((.(((.(((((((((((.((((((((...(((.((((.........)))).)))...))))))))))))))))))).))).)).))..)))))).....................(((((.....((((((............................((((((((((..............................))))))))))))))))......)))))........
nGhmiR58	UCUGAUCAAACAUUGAGCUUC	21	-25.5	139.458	104.416	203.036	122.998	133.264	144.823	scaffold221698	+	0	162	uugaaacucaaacauggguugcaaauuuuucacaaaauuauugaaaauuuuugguucagccauauccaauggauauugaaacuuaauaaucauuuucgcaaaauccaagcgauuccuuuucugaucaaacauugagcuucuuucauuugugguaguugaaua	....((((((....)))))).((((.((((((.........))))))..))))(((((((..(((((((..((....(((.((((((.((((...((((.........)))).........)))).....)))))).)))..))..))).))))))))))).
nGhmiR59	UGAAGUCCUUAGGGGGGGUGG	21	-84.8	23.8968	12.4676	3.68099	19.7068	35.8357	9.89475	D02	-	62956783	62957032	uguaucaaaucggggcaugaggugccugccagccacaauccugagccuauauaagcaacuccuucgucuccaaaacuuugcucuuacucaggcaauuauuacaagacauacauauauauaaucaaggaguuucucauucacucucccucaagggcuuccccaacaugccaugcaugggggcuugaugcuucauauggaaaugcuuggugaaguccuuaggggggguggaugagacauugucuugcaugcu	.(((((((..((((((((...))))).(((((........))).))..........((((((((.((((........(((((........)))))........))))................))))))))(((((((((((((((((.(((((((((.(((((((.(((((....(((((.....))))).)))))..))).)))).))))))))))))))))))))))))))..)))..))).)))).
nGhmiR60-1	UGAAUCUUGAUGAUGCUGCAU	21	-80.7	62.7737	114.027	66.4516	29.2204	88.8426	29.4594	D13	-	59886008	59886257	uguuuuuauuguugaggaugggauugggucggacuuccaauaucucagguauuguuuuuaauaagaauuuuguuuuccauuucugucgagggcuuaaagaggcaauaaguuuauaacacaaaagugucgaguguuugcaaaugcggcaucaucaagauucauagaaaauuuuccuaagagccuguuuggaugccuagaaaguuuucuugaaucuugaugaugcugcaucugcaauuauauuggcuaucuu	(((((((...(((...(((((((.((((.((((.((((((((((...)))))))..........))).))))...)))).)))))))...)))....)))))))...........((((....))))(.((((((((((.(((((((((((((((((((((.(((((((((((.......((.....)).......)))))))))))))))))))))))))))))))).)))))..))))).).......
nGhmiR60-2	UGAAUCUUGAUGAUGCUGCAU	21	-76.8	62.7737	114.027	66.4516	29.2204	88.8426	29.4594	scaffold4938	+	28327	28576	accaacuauguacaaaaaauuuucgcuuccgugaacaauaucugacgaguugaaggucccauccuugauaauuuacgguuaauuuuucuucuuuauauaagguuuuuaauccauuuauauaauacagucaguguuugcaaaugcggcaucgucaagauucauagaaaauuuuccuaagagccuguuuggaugccuugaaaguuuucuugaaucuugaugaugcugcaucugcaauuauauuggccaacua	..(((((.(((.((.......(((((....))))).......))))))))))((((......))))..........................((((((((((........))..))))))))....(((((((((((((.(((((((((((((((((((((.(((((((((((.......((.....)).......)))))))))))))))))))))))))))))))).)))))..))))))))......
nGhmiR61-1	UGACAACGAGAGAGAGCACGU	21	-91	89.5239	142.858	159.058	112.804	158.274	197.895	A07	+	14210362	14210611	aaagauaugauacauuaucaauugacaacgagagagagcacguuuguagccauucauacauggucauggaugcauacaagcgugcucucuaucguugucaugugauuuguacaugucucuccugguguuuauuugcugcaauagcuagcaggugauucuuucuuauucagcuccgauuccuuuagugaaauguuaaaaaauagauugaucgucauuaucgugaauacaaggaguggcuacgagcauguaa	..(((((((.((((..((((..(((((((((.((((((((((((((((..(((((((........)))))))..)))))))))))))))).)))))))))..)))).)))))))))))(((.((((..(((((((((((....)).)))))))))..............(((((((((((..((((((...(((((........)))))..))))))..).)))).)..))))).)))).))).......
nGhmiR61-2	UGACAACGAGAGAGAGCACGU	21	-82.5	89.5239	142.858	159.058	112.804	158.274	197.895	D07	+	11516276	11516525	aaagauaugauacauuaucaauugacaacgagagagagcacguuuguagccauucauacauggucauggaugcauacaagcgugcucucuaucggugucaugugauuuguacaugucucucuucggugucuauuugcugcaauagcuggcaggcgauucuuucuuauucagcuccaauuccuuuaaugaaacauuaaaaaauagauugaucgucauuaucgugaauacaaggaguggcuacaagcaugua	..(((((((.((((..((((..(((((.(((.((((((((((((((((..(((((((........)))))))..)))))))))))))))).))).)))))..)))).))))))))))).....(((((......))))).....(((....(((.(((((((..((((((.............((((((...(((((........)))))..))))))...)))))).))))))).)))...))).....
nGhmiR62-1	UGACAAUGAGAGAGAGCACGC	21	-91.2	317.079	638.447	783.083	379.186	825.34	973.058	A11	-	17153357	17153606	gagauugacacgcauugucaauugacaaugagagagagcacgcuuguugccauucaugcaagggcauggauguauacaagugugcucucugucguugucauaugauuuguucaaagcugucauuucucgguaucuaucucuguugcugcaauagcuagcaggugauuuagggcgcugguaaguaacuuauuccagaaauauuuuugcuuucauugcauugaacauucaauaauaauagauaaaaauaaaa	((((.(((((.((.((((((..(((((((((.(((((((((((((((...(((((((((....)))))))))...))))))))))))))).)))))))))..)))......))).)))))))..))))..(((((((...(((((((((........))))(((.(((((.(((.(((.((((((..((((.....))))...))))))))).))).)))))))).)))))...))))))).........
nGhmiR62-2	UGACAAUGAGAGAGAGCACGC	21	-88.3	317.079	638.447	783.083	379.186	825.34	973.058	D11	-	14789776	14790025	gagauugacacgcauugucaauugacaaugagagagagcacgcuuguugccauucaugcaagggcauggauguauacaagugugcucucugucguugucauaugauuuguucaaagcugucauuucuugguuaucuaucucuguugcugccauagcuagcaggugauuuagggcacugguaaguaacuuguuccagaaauauuuuugcuuucauugcauugaaaauuuaauaauagacaaaaauaaaauc	((((.(((((.((.((((((..(((((((((.(((((((((((((((...(((((((((....)))))))))...))))))))))))))).)))))))))..)))......))).)))))))..)))).(((....(((((((((((((...)))).)))))).)))....))).((((((((...))))..))))...((((((((((((((......))))...........)).)))))))).....
nGhmiR63-1	UGAUUGAGCCGUGCCAAUAUC	21	-58.5	348.822	279.743	401.422	273.177	387.846	352.613	A05	+	15999241	15999490	auccaacaaauucccauuucuccucaccaccuucucuucuuccaauauccuucuucuucuucuucuucuucuucuucuucuucugagucacugcuagcauguuauucucuaacaugguugaaauagucacugcgauguuggcucgguucacucagacaauaaucaaguucuacgcuuuagauauaacucugcguagcuugcugugcuuugauugagccgugccaauauccuagugccguuucauucucuu	...............................................................................................(.(((((((.....))))))).)((((((.(.(((((.(((((((((.(((((((.(((((..(((..((((..((((((...(((......))))))))))))).)))..))))).))))))).))))))))).)))))).)))))).......
nGhmiR63-2	UGAUUGAGCCGUGCCAAUAUC	21	-56.57	348.822	279.743	401.422	273.177	387.846	352.613	D05	+	15705837	15706086	auguccuuaaauuagauccaacaaauucccauuucuccucaccaccuucucuucuucccaucuccuucuucuucuucuucuucugagucacugcuagcauguuauucucuaacaugguugaaauagucacugcgauguuggcucgguucacucagacaauaaucaagcucuacgcuuuagauauaacucugcguagcuuacugugcuuugauugagccgugccaauauccuagugccguuucauucucuu	...........(((((.................................................................))))).........(.(((((((.....))))))).)((((((.(.(((((.(((((((((.(((((((.(((((..(((...(((((..((((...(((......))))))))))))..)))..))))).))))))).))))))))).)))))).)))))).......
nGhmiR63-3	UGAUUGAGCCGUGCCAAUAUC	21	-83.7	348.822	279.743	401.422	273.177	387.846	352.613	A12	+	79070296	79070545	aguugcgcuacuguaauuauauauggaugauguucaucaacaugaucaaaagaugaagaugacgaugaugauuugauugucaaaaggucuuccguugcacugguaagcauauauagauacagauauguuagagaugacgauaaaacuggggauguuggaauggcucaaucaaauuaaauuuccuugaguuuuauugggucuuuuaauuugauugagccgugccaauaucaccagcuuucauaucuccaac	..........(((((.((((((((((((.(((((....))))).)))..(((((.....(((((((.(.....).)))))))....)))))...((((....)))).))))))))).)))))....(((.((((((..((.....((((.((((((((.(((((((((((((((((((...(((...........)))...))))))))))))))))))).)))))))).))))...)).)))))).)))
nGhmiR63-4	UGAUUGAGCCGUGCCAAUAUC	21	-75.6	348.822	279.743	401.422	273.177	387.846	352.613	D12	+	51488781	51489030	aauuaguugcgcuacuguaauuauauaugaaugauguucaucaacaugaccaaaagaugaagaugaagaugacgauggugauuugauugucaaaaggucuuccguugaacugguaagcauauauauguuagagaugaugauaaaacuggggauguuggaauggcucaaucaaaucaaauuuccuugaguuuuauugggucuuuuaauuugauugagccgugccaauaucaccagcuuucauaucuccauc	.....(((((......)))))((((((((....(((((....))))).((((...(((((((((.....(((((((.(.....).)))))))....))))).))))....))))...)))))))).....((((((.(((.....((((.((((((((.(((((((((((((((.(((...(((...........)))...))).))))))))))))))).)))))))).))))...)))))))))....
nGhmiR63-5	UGAUUGAGCCGUGCCAAUAUC	21	-70.5	348.822	279.743	401.422	273.177	387.846	352.613	scaffold132308	+	164	413	aauuaguugcgcuacuguaauuauauaugaaugauguucaucaacaugaccaaaagaugaagaugaagaugacgauggugauuugauugucaaaaggucuuccguugaacugguaagcauauauauguuagagaugaugauaaaacuggggauguuggaauggcucaaucaaaucaaauuuccuugaguuuuauugggucuuuuaauuugauugagccgugccaauaucaccagcuuu	...((((...))))((.((((((((((((....(((((....))))).((((...(((((((((.....(((((((.(.....).)))))))....))))).))))....))))...)))))))).)))).))............((((.((((((((.(((((((((((((((.(((...(((...........)))...))).))))))))))))))).)))))))).))))....
nGhmiR63-6	UGAUUGAGCCGUGCCAAUAUC	21	-74.9	348.822	279.743	401.422	273.177	387.846	352.613	A06	-	93321603	93321852	gaaaaaaguaagaauguuaacgagauauuggugcgguucaauuuaagagcaucacucuaaagguuaagaguuauguuauuugauugagccgugccaauaucacguaauaauuauacaccuuugcucuuaguaaaaguaugagaguuccaaagguagguaagcccuacugcucuuuuugccauguuuaaugaugcuacugcuguuuucucuuagauuaguuuuugaauguugagggcuucauaccauacaa	.......(((.((.(((((.((.((((((((((((((((((((....(((((.(((((........))))).)))))....)))))))))))))))))))).))))))).)).)))(((((((((((((.........))))))...))))))).((((((((((.(.((..((........((((((.((....((....))....))))))))........))..)).)))))))...))))......
nGhmiR63-7	UGAUUGAGCCGUGCCAAUAUC	21	-66.1	348.822	279.743	401.422	272.498	387.846	352.613	A10	+	976553	976802	uauaaccuauucuucuuucacgagucuuaaaacccuuucuucuucacauguucuaugaucaucacuucaaguugaagguaagcuuacuucaccauuguuaugaaacucauguauugauuuugagugcgaucgagauauuggugcgguucaaucagauagaacuucacucuuuaaaaaaaaaaaggaaacaauagaguuguguuuuauuugauugagccgugccaauaucacgcacaguaacucaugguuu	.....................(((.((((.....(((((..(((...(((.((...)).)))......)))..)))))))))))).....(((((.(((((((((.(((.....)))))))..(((((.....(((((((((((((((((((((((((((((...(((((......................)))))...))))))))))))))))))))))))))))).))))).)))))..)))))..
nGhmiR63-8	UGAUUGAGCCGUGCCAAUAUC	21	-70.3	348.822	279.743	401.422	273.177	387.846	352.613	D06	-	54516805	54517054	uaaaaaaguaagaauguuaacgagauauuggugcgguucaauuuaaaagcaucacucuaaagguuaagaguuauguuauuugauugagccgugccaauaucacguaauaauuauacaccuuugcucuuaguaaaaguaugagaguuccaaagguagguaagccccacugcucuuuaaacagccucuuuuugccauguuuaaugaugcuacugcucuuuucucccuuuagauuaguuuuugaauguugagg	.......(((.((.(((((.((.((((((((((((((((((((.((.(((((.(((((........))))).))))).)).)))))))))))))))))))).))))))).)).)))(((((((((((((.........))))))...)))))))(((.(((.......((((.(((((((((........))..))))))).)).)).......))).))).((((.(.(((........))).).))))
nGhmiR63-9	UGAUUGAGCCGUGCCAAUAUC	21	-69.1	348.822	279.743	401.422	272.498	387.846	352.613	D10	+	985004	985253	ccuauaaccuauucuucuuucacgagucuuaaaacccuuucuucuucaucauguucuaugaccaucacuucaaguugaagguaagcuuacuucaccauuguucugaaacucauguauugauuuugagugcgaucgagauauuggugcgguucaaucagauagagcuucacucuuaaaaaaacaggaaauaguagaguuguguuuuauuugauugagccgugccaauaucacgcacaguagcucaugguuu	...............................................((((((..((((........(((((...)))))(((....)))......(((((.((.(((.(((.....))).))).)).)))))((.(((((((((((((((((((((((((((((...(((((...................)))))...))))))))))))))))))))))))))))).))....))))..))))))..
nGhmiR64	UGAUUGAGUCGUGCCAAUAUC	21	-74	12.8401	11.9482	5.03715	10.1932	18.2911	8.0957	A10	-	10279332	10279581	auuuuaauuuuccuauauaaaccaacaucccaaccauucuauauaucucacaguuucugguuucuuacauauauauauauaucuauauauauauucaucaacggugagugcugcaugggaugaugguacaguuucaaaggugguguacgauggauguuggcacggaucaaucggaucaaaucucucaguggacugaguccuuuaaucugauugagucgugccaauaucaaucucccucucucacacauac	....................((((.(((((((..((..........(((((.(((..(((........(((((((((((....))))))))))))))..))).)))))...))..))))))).))))...........((.((.(...(((.(((((((((((((.((((((((((.(((...(((((....)))))...))).)))))))))).))))))))))))).))).))).))...........
nGhmiR65-1	UGCAUUUGCACCUGCACCUUA	21	-86.5	18.9035	19.4807	16.6613	8.15454	12.3185	12.5933	A13	+	79718266	79718515	uugcuaagauguagcuuuugucugcauuugcaccugcaccuuauuguuuguuucagcuaugucagaaaaacaaaacacuguuaaauauguuuuguguggugugguuggagaccaaacaaagaggugcagaugcaguugcagaugaaugccauuuuagcuaucuaccauuguagcuuuagcuaguuugcuugcugauauacagcuuuaccagcuucuuuuuuucuuugugaaaucuugagaacuccuaggu	..(((((((((..((.((((((((((.(((((.(((((((((.(((((((((((((((((((((.(....(((((((.(((...))))))))))).))))))))))))))..))))))).))))))))).))))).)))))))))).)))))))))))...((((....))))....(((......))).((((.....))))...(((((.(((((..((((.....))))....)))))...)).)))
nGhmiR65-2	UGCAUUUGCACCUGCACCUUA	21	-86.3	18.9035	19.4807	16.6613	8.15454	12.3185	12.5933	A13	+	79718180	79718429	ggaagcguuggucuugauuuuucuauauauuaaaacgcuacaacuugaguauagaaauggcaauuuagagacccaaaugaaggccuuugcuaagauguagcuuuugucugcauuugcaccugcaccuuauuguuuguuucagcuaugucagaaaaacaaaacacuguuaaauauguuuuguguggugugguuggagaccaaacaaagaggugcagaugcaguugcagaugaaugccauuuuagcuaucua	((...(((((((((((((((((((((((.((((...........)))))))))))))....))))..))))))..))))....))...(((((((((..((.((((((((((.(((((.(((((((((.(((((((((((((((((((((.(....(((((((.(((...))))))))))).))))))))))))))..))))))).))))))))).))))).)))))))))).)))))))))))......
nGhmiR65-3	UGCAUUUGCACCUGCACCUUA	21	-82.7	18.9035	19.4807	16.6613	8.15454	12.3185	12.5933	D13	+	60304717	60304966	ucccuaagauguagcuuuuaucugcauuugcaccugcaccuuauuguuuguuucagcuaugucagaaaaacaaaacacuguuagauauguuuuguguggugugguuggagaccaaacaaagaggugcagaugcaguugcaggugaaugccauuuuagcuaucuaccauuguagcuuuagcuaguuugcuugcugauauacagcuuuaccaguuuuuuuuuuugugaaaucuugagaacuccuagguuucc	...((((((((..((.((((((((((.(((((.(((((((((.(((((((((((((((((((((.(....(((((((.(((...))))))))))).))))))))))))))..))))))).))))))))).))))).)))))))))).))))))))))....((((....))))....(((......))).((((.....)))).....................(((((((.((....))..))))))).
nGhmiR66-1	UGCAUUUGCACCUGCACCUUC	21	-79.7	8.20338	10.13	22.086	4.07727	5.59932	11.4689	A03	-	3924160	3924409	uugcuaagauguagccuuaaucugcauuugcaccugcaccuucuuguuuucuucaguuugguucagcuucagaaacuaaagcaugacagucucaugacagucucauggcagaucauguguuuauagcggugaaggaagauauauuggagaguacaaagaaggugcagauguaauugcaggugaaugccacuucuaccauggaagcuagcuccagcuccuaucauauauauauauguauguauuuauguuu	......(((.((.((....(((((((.(((((.((((((((((((((.(((((((((...(((...(((((....(((((((((....(((((((((.....)))))..))))...)))))).)))...)))))...)))..))))))))).)).)))))))))))).))))).)))))))....)).)).)))...((((.((((......)))).))))((((.((((((....)))))).))))...
nGhmiR66-2	UGCAUUUGCACCUGCACCUUC	21	-70.4	8.20338	10.13	22.086	4.07727	5.59932	11.4689	A05	+	9151064	9151313	uugcuaagauguagccuuuaucugcauuugcaccugcaccuucuuguuuaauucucugcuucagaaaccaaauguguuuguuugugauguugaugaaaauagaauaggacuaaaacaaaaaauaauaauaaggugcaggugcaggcgcagcugaaugccauuuuggccuuuuucuuuuggacacagcguguacuuauccauuucacauuaaccaugguaaguagcuucaccuucugaauucuguuauacg	..(((((((((..((.((((.((((.(((((((((((((((((((((((..(((((.((.(((.((((.(((....))))))).))).)).)).)))....)))))))).....................))))))))))))))).)))).)))).)))))))))))........((((((...((.(((((((((.((((............))))))))))....)))))))))))............
nGhmiR66-3	UGCAUUUGCACCUGCACCUUC	21	-76.2	8.20338	10.13	22.086	4.07727	5.59932	11.4689	D03	+	41532976	41533225	uugcuaagauguagccuuaaucugcauuugcaccugcaccuucuuguuuuccucaguuugguucagcuucagcaacuaaaccaugacagucucauggcagaucauguguuuauaguggugaagggagauauauuggaggguacaaagaagaugcagauguaauugcaggugaaugccacuucuaccauggaagcaagcuccagcuccuaucauauauacauguauguauuuauguuuuuauuuccauugu	......(((.((.((....(((((((.(((((.(((((.((((((....((((((((....(((..(((((.((..(((((((((((.(((....))).).))))).)))))...)).))))).)))....))).)))))....)))))).))))).))))).)))))))....)).)).)))((.(((((((..(((....))).....((((.(((((....))))).))))......))))))).))
nGhmiR66-4	UGCAUUUGCACCUGCACCUUC	21	-71.3	8.20338	10.13	22.086	4.07727	5.59932	11.4689	D05	+	8519057	8519306	uugcuaagauguagccuuuaucugcauuugcaccugcaccuucuuguuuuuaauuaucugcuucugcuucagaaaccaaauguguuuguuugugauguugaugaaaauagaauaggaccaaaacagaaaauaauaauaaggugcaggugcaggcgcagcugaaugccauuuuggccuuuuucuuuuggacauagcguguacuuauccauuucacauuaaccaugguaaguagcuucaccuucugaauucu	..(((((((((..((.((((.((((.((((((((((((((((.((((((((.....(((..(((((.((((..(((((((((....))))))....)))..))))..)))))..)))........))))))))....)))))))))))))))).)))).)))).)))))))))))....(((....((....(((...((((((.((((............)))))))))))))...))....)))....
nGhmiR67-1	UGCCAAAGGAGAUUUGCCCGG	21	-69	23.5401	23.8963	17.4363	4.75681	10.4521	21.3637	A05	+	13130632	13130881	uguuccacugaauaugcuucuuuccaggaggguauaaauaagggagaaguaacggaguacauaguaaguaauuagugcagcaaaacacaaggugcaacaagugcaauagcaaauauuacagggcaauaucuccauuggcaggcggccacuuacacaggcauuccuaguccaacuacaaacucaaaugcauuaauacagugugcucucugccaaaggagauuugcccggcaauucuuuugcacuacaaguu	((((.((((((...((((((((((.................))))))))))......(((.......))).)))))).)))).(((....(((((((.((((((....))).........((((((.((((((.((((((((.(((((((.......(((((...(((..........)))..)))))........)))).))).)))))))).)))))))))))).......))))))))))....)))
nGhmiR67-2	UGCCAAAGGAGAUUUGCCCGG	21	-73.3	23.5401	23.8963	17.4363	4.75681	10.4521	21.3637	A06	-	80992053	80992302	aauucacccaagaaaaaagaaaaaaacaacauuagguauuguuccauugaauaugcuuaguuccgguagagcauaaagggagaauuaaagccaaacaaaggcaaugacuuaaugugcaacuggauuacagggcaaagucuccauuggcaggcagacaaccacuuuaaacgugcauuuaaagcucaugcuuugauguagugugcucucugccaaaggagauuugcccggcaauucuuuugcacuacaauuu	(((((.(((.......................(((((((.((((....)))))))))))((((.....)))).....))).)))))...(((.......)))...........((((((..(((((.(.(((((((.(((((.((((((((.((.((..((((........(((((.(((((....)))))))))))))))))).)))))))).)))))))))))).).)))))..))))))........
nGhmiR67-3	UGCCAAAGGAGAUUUGCCCGG	21	-80.3	23.8968	23.8963	17.4363	4.75681	10.4521	21.3637	D06	-	47399301	47399550	aauucaccuaagaaaaaagaaaaaagcaauauuagguauuguuccauugaauaugcuuaguuccgguagagcauaaagggagaauuaaagccaaacaaaggcaauaacuuaaugugcaacuggguuacagggcaaagucuccauuggcaggcagacaaccacuuuaaacaugcaucuaaagcucaugcuuugauguagugugcucucugccaaaggagauuugcccgguaauucuuuugcacuauaauuu	(((((.(((...............((((((((...))))))))........(((((((..........))))))).)))..)))))...(((.......)))...........((((((..(((((((.(((((((.(((((.((((((((.((.((..((((........(((((.(((((....)))))))))))))))))).)))))))).)))))))))))).)))))))..))))))........
nGhmiR67-4	UGCCAAAGGAGAUUUGCCCGG	21	-74.7	23.8968	23.8963	17.4363	4.75681	10.4521	21.3637	scaffold4069_D05	-	11810	12059	uguuccacugaauaugcuucuuuccaggaggguauaaauaagggagaaguaacggaguacauaguaaguaauuagugcagcaaaacacaaggugcagcaagugcaauagcaaauauuacagggcaauaucuccauuggcaggcggccacuuacacaggcauuccuacuccaacuacaaacucaaaugcauuaguacagugugcucucugccaaaggagauuugcccgguaauucuuuugcacuacaaguu	((((.((((.....((((((((((.................))))))))))..(..((((.((((.....))))))))..).........)))).))))(((((((.((.....(((((.((((((.((((((.((((((((.((((((((((....(((((.....................)))))....))).)))).))).)))))))).)))))))))))).))))).)).))))))).......
nGhmiR68-1	UGCCUGGCUCCCUGUAUGCCA	21	-65.3	41.7303	104.157	128.641	138.627	33.5959	172.483	A08	+	519072	519321	auccauguguguauaauguaugugccuggcucccuguaugccauccgcagaaccuaucgaacaacgauggcaucugugaauggcguaugaggagucaagcguauauuucugcacauauauaugaucuccaucaauauacuucuuuugcaggcuuuacuuuuuucaucuucuugcuuuccaguuaaacuaaagggcuucaagguacuucauuuuccucauccucaucuucuucuuuaaucuuaauaucugu	....(((((((((.(((((((((...(((((((.((((((((((.((((((..((((((.....))))))..)))))).)))))))))).))))))).)))))))))..))))))))).........((..(((..........)))..)).............(((((...(((((..(((...)))..)))))...)))))...............................................
nGhmiR68-2	UGCCUGGCUCCCUGUAUGCCA	21	-66.4	41.7303	104.157	128.641	138.627	33.5959	172.483	A10	-	94600407	94600656	auccauguauauaucauguaugugccuggcucccuguaugccauccgcagaaccuaucgaacaacgauggcaucugugaauggcguaugaggagucaagcauauauuucuacauauauaucuccaucaguauacuucuuuugcaggcuuuacuguuuuaaucuucuugcuuuccaauuaaacugaagggcuucaagguacuucauuuuccucauccucauccucaucuucuucuuuaaucuuaauauccg	....((((((((.....((((((((.(((((((.((((((((((.((((((..((((((.....))))))..)))))).)))))))))).))))))).))))))))......)))))))).(((.(((((...........(((((..(((......)))....)))))...........))))).))).....(((...........))).......................................
nGhmiR68-3	UGCCUGGCUCCCUGUAUGCCA	21	-67.1	41.7303	104.157	128.641	138.627	33.5959	172.483	D08	+	830732	830981	auccauguguguaucauguaugugccuggcucccuguaugccauccgcagaaccgaucgaacaacgauggcaucugugaauggcguaugaggagccaagcauauauuucuacauauauauauauaucuccaucaauauacuucuuuugcaggcucuacuuuuuucaucuucuugcuuuccaguuaaacuaaagggcuucaagguacuucauuucccucauccucaucuucugcuuuaaucuuaauaucug	....(((((((((....((((((((.(((((((.((((((((((.((((((..(.((((.....)))).)..)))))).)))))))))).))))))).))))))))...)))))))))..........((..(((..........)))..)).............(((((...(((((..(((...)))..)))))...)))))..............................................
nGhmiR68-4	UGCCUGGCUCCCUGUAUGCCA	21	-65.6	41.7303	104.157	128.641	138.627	33.5959	172.483	D10	-	57907438	57907687	auccauguguauaucauguaugugccuggcucccuguaugccauccgcagaaccuaucgaacaacgauggcaucugugaauggcguaugaggagucaagcauauauuucuauuuucuacauauauaucuccaucaguauaccucuuuugcaggcuuuacuguuuuaaucuuuuugcuuuccaauuaaacugaagggcuucaagguacuucauuuuccucauccucaucuucaucuucuucuuuaaucuua	....(((((((......((((((((.(((((((.((((((((((.((((((..((((((.....))))))..)))))).)))))))))).))))))).))))))))..........)))))))..........(((((..((((....).)))...))))).....(((((...(((((.((.......)).)))))...))))).............................................
nGhmiR69-1	UGCCUGGCUCCCUGUAUGCCA	21	-74.3	43.1569	105.715	129.61	138.627	35.0891	174.282	A05	-	91621467	91621716	ucauggcacacauauauguauaugccuggcucccuguaugccauuugcagaacccaucgaacaucgauggccuccguggauggcguaugaggagccaagcauauauuccauguauguauauacuauauauucuccaucaauauucuuccuuugcaggauuuuucuuucuuuucccggcucaacaccaccuauuuaauuuuccagguuuuuuuuaccucuaccauauaggagaaucucaagguacuucauc	.........((((((((((((((((.(((((((.((((((((((((((.((..(((((((...)))))))..)).)))))))))))))).))))))).)))))))...)))))))))...((((....(((((((.................((.(((.............)))..))........................((((.......))))..........))))))).....)))).......
nGhmiR69-2	UGCCUGGCUCCCUGUAUGCCA	21	-78.8	43.1569	105.715	129.803	138.627	35.0891	174.058	A09	+	67288803	67289052	uuaauuaaaugcauauuuugcaugccuggcucccuguaugccauuugcaaagcucaucaagagucugguggccuucgcguauggcgugcgaggagccaugcaugcauacugcugucuuaaucaggggaaaucgaaaaaagaguuaggauuuccauaacaaaauaagcuuagggauacagguaucuucugagaucucuuggauuaguucuuuuuuauuuguuuuugcuucugaaaccgguuuuuuuucaca	..........(((.....(((((((.(((((((.((((((((((.(((.(((.((((((......)))))).))).))).)))))))))).))))))).)))))))...)))........((((((((((.((((.(((((...((((((((((...............((((((.((((.....))))..))))))))))..))))))))))).))))..))).)))))))..................
nGhmiR69-3	UGCCUGGCUCCCUGUAUGCCA	21	-70.3	43.1569	105.715	129.61	138.627	35.0891	174.282	D04	+	473654	473903	ucauggcacacauauauguauaugccuggcucccuguaugccauuugcagaacccaucgaacaucgauggccuccguggauggcguaugaggagccaagcauauauuccauguauguauauacuauaucuuccuuugcaggauuuuucuuucucuucccggcucaacaccaccuauuuaauuuuccagguuuuuuuuaccucuacuauauaugagaaucucaagguauuucaucuucuuauuuaaucuua	.........((((((((((((((((.(((((((.((((((((((((((.((..(((((((...)))))))..)).)))))))))))))).))))))).)))))))...))))))))).......((((((......((.(((.............)))..))........................((((.......))))..........((((...))))))))))......................
nGhmiR69-4	UGCCUGGCUCCCUGUAUGCCA	21	-80.9	43.1569	105.715	129.803	138.627	35.0891	174.058	D09	+	41681951	41682200	uuaauuaaaugcauauuuugcaugccuggcucccuguaugccauuugcaaagcucaucaagagucugguggccuucgcguauggcgugcgaggagccaugcaugcauacugaugucuuaaucagggaaaaagaaaaagaguuaggauuuccaugacaaaauaagcuuagggauacagguaucuucugagaucucuuggauuaguucuuuuuuauuuguuuuugcuucugaacccgguuuucuuuucacau	..................(((((((.(((((((.((((((((((.(((.(((.((((((......)))))).))).))).)))))))))).))))))).)))))))..(((((......)))))(..(((((((((.(.(((.(((.......((((((.((((((.((((((.((((.....))))..)))))).))...........))))))))))......))).))).)..)))))))))..)..
nGhmiR70	UGGAGAAGUAGGGCACGUGCA	21	-65.6	39.2336	37.4029	20.5361	40.0932	42.1816	27.8852	A08	-	15737762	15738011	uaguagaugaguagcuccuuguuggagaaguagggcacgugcaaaaguguaguuucuccuuaucuuucacuuugcacguguuccccuucuccaccauggguuucucguccuuacuucuuuuguaauuucgcucguucacuuauaauaaguuguggaauaacaucauuauucucuauuucuuaguaucacuuuguugauaaaaaaaauauauuuuaaaaaauauauuaauugauuauaguuuuauuuaugc	.((((((((((.(((.((.((.((((((((..(((((((((((((.(((.((...........))..))))))))))))))))..)))))))).)).))))).))))))..))))....((((((((..........(((((...)))))...(((((((.....)))))))(((.....)))(((((......))))).....(((((((((....)))))))))....))))))))............
nGhmiR71-1	UUAGAUUCACGCACAAACU	19	-69.5	131.254	48.3121	20.3423	12.2318	92.2022	41.378	A12	-	64474828	64475077	aucuuucccaaauccauuucaaauuuccacuguacaaucaaaauugaaaccucuuucagucucucccuguucaucucauauuuggaugaauaaaggaauuauugaaacaauuuuaaaaaaauugaaaaaagaagagccauauuucggguuuugugcgugaaucuaauaaaacuguaauccacacacaaaaaauguggauuuguuucauauuagauucacgcacaaacucguagucugucuuuucacuaau	................((((((..((((..............(((((((....))))))).......((((((((.((....))))))))))..))))...))))))(((((((...)))))))......((((((.((.(((.(((((((.((((((((((((((((((((...((((((((.........)))))))).))))..))))))))))))))))))))))).))).)).))))))......
nGhmiR71-2	UUAGAUUCACGCACAAACU	19	-71.4	131.254	47.7926	20.3423	12.2318	91.8289	41.378	D12	-	40446593	40446842	uauaucccaaaugcauuucaauuuuccacuguacaaucaaaauugaaaccucuuucagucucucccuguucgucucaucuuuggaugaauaaaggaauuauugaaacaauuuuaaaaaaaauugaaaaaagaagagccauauuucgaguuuugugcgugaaucuaauaaaacuguaauccacacacaaaaaauguggauuuguuucauguuagauucacgcacaaacucguaaucugucuuuccauuaau	.........((((..((((((((((.............))))))))))....(((((((...(((.((((((((.((....))))))))))..)))...)))))))(((((((....)))))))........((((.((.(((.(((((((.((((((((((((((((((((...((((((((.........)))))))).))))..))))))))))))))))))))))).))).)).)))).))))...
nGhmiR73	UUCCACAGCUUUCUUGAA	18	-66.9	192.601	176.885	84.6629	14.95	190.75	277.952	A12	-	66624384	66624633	auugggguuugguugcaugcuuuuccacagcuuucuugaacuuggcuacucucucuggcucugcaugccuucacuucucuauuccuacuggaagcauuaauccucagucaguggauaugaagcucaagaaagcugugggaaaucauggacgccccauuuuuauuuuuauuuuuucuuuugcuucuuuguuucucggcuuuugggcuucuacaagguaugcuucuauguaauuucuacuuauuauuucacu	..((((((...(((.((((.(((((((((((((((((((.(((..(((((..((..((......((((.............((((....))))))))....))..))..))))).....))).))))))))))))))))))).))))))))))))).......................((..((((((.....((((....))))...))))))...))......(((((........)))))......
nGhmiR74-1	UUCCACGGCUUUCUUGAA	18	-61.74	70.6204	98.9619	12.5929	3.39772	70.5515	67.6891	A03	+	94382748	94382997	auggagguucguuugcaugcuuuuccacggcuuucuugaacuucuuuuucucucuuuguguuaguaaugaauuaaagaggaugaaggucaagaaagucaugggaaaacaugaacggauuuuguuuuguuuugugcuuccuuugauuguaaagguaauuuaucccucauccuuucaugcuucaaauuucuuuuuauaugccauuuuuuauucuaaauucuugcaugaaacccagauuuuacuugcuccaaa	.((((((((((((..((((.(((((((.(((((((((((...(((((.((.(((((((..(((....)))..))))))))).)))))))))))))))).))))))).)))))))))))...................((((((....)))))).................((((((((..........................................))))))))...............)))))..
nGhmiR74-2	UUCCACGGCUUUCUUGAA	18	-70.14	70.6204	98.9619	12.5929	3.39772	70.5515	67.6891	D02	+	62698319	62698568	auggagguucguuugcaugcuuuuccacggcuuucuugaacuucuuuuucucucuuuguguuaguaaaugaauuaaagaggaugaaggucaagaaagccgugggaaaacaugaacggauuuuguuuuguuuugugcuuccuuugauuguaaagguaauuuaucucucauccuuucaugcuucaaauuucuuuuuauaugccauuuuuuauucuaaauucuugcaugaaacccaaauuuuacuugcuccaa	.((((((((((((..((((.(((((((((((((((((((...(((((.((.(((((((..(((.....)))..))))))))).)))))))))))))))))))))))).)))))))))))...................((((((....)))))).................((((((((..........................................))))))))...............))))).
nGhmiR75	UUCCAUCUCUUGCACACUGGA	21	-77.6	27.8202	41.8185	20.1486	33.9772	32.8494	25.6364	A11	-	28462524	28462773	uuugacauggguuuauguuauauuccaucucuugcacacuggacaagugcugggcuuuaggcuggugugcaagggguggaauauaucauugaaucaugauguuugaguuuucuccuccaaguuuauuugaaggaugaagguuagguucuucugcucuauauuucagguaaaacaaaagagaauuuuuuuuuuuuuuacuucagaaaacauuauguagcuggaaauggagauagggugauccaaggagucg	.....(((((....(((.((((((((((((((((((((((((..((((.....))))....)))))))))))))))))))))))).)))....))))).....(((.((((.((((.(((......))).)))).)))).)))((.(((((((((((((.((((((((((((.(((((((....))))))).))))))........(((...)))..)))))))))))).))))).)).)).........
nGhmiR76-1	UUCCCAAAACCUCCAAUUCCAA	22	-65.58	20.6868	3.11691	26.7356	28.5409	3.73288	2.24881	D07	+	9115149	9115398	auuuauuauuguuuaaaccuaguuguugauauuuaagauuugucaucucgauugauguuucuucuacaucuaaaaccagagccacaaagaaagaacaauaguauauugaugugagaagauaggauagggagauugaaguuucuggaaauuauaggaaucgcguuuuugggaagaagcacgaucgaucugcauccgccacuauuuucuucccaaaaccuccaauuccaaugauuuccagaaacuuuucccu	.................((((......................((((......))))..(((((((((((.....................................))))).))))))))))..(((((....((((((((((((((((((.(((((.(.(.(((((((((((((((.((....))))).............)))))))))))).).)..))))).)))))))))))))))))))))))
nGhmiR76-2	UUCCCAAAACCUCCAAUUCCAA	22	-46.8	20.6868	3.11691	26.7356	28.5409	3.73288	2.24881	D07	+	9115333	9115582	aucugcauccgccacuauuuucuucccaaaaccuccaauuccaaugauuuccagaaacuuuucccuuuccuuacaaucauuucucuccuucuuuucucgaucuguauauguauauguauagguauauggaagaagguaugaaauucucuuuuuagcuuuggaucuuucauuucuuuucauuaauuguuguuuuugugguuguuuuguaguccuuuacuuuugaaggauguaagggaaacuuuuagaucua	....((....))..((((...(..(((((((.(..(((((..(((((.....(((((....(((..............(((((...(((((((((....((((((((((....))))))))))....)))))))))...)))))...............))).......)))))..))))))))))..).))))).))..)....))))((((((((...........))))))))..............
nGhmiR77-1	UUCCCGAGGCCACCCAUUCCAG	22	-82.9	70.6204	10.9092	109.461	19.7068	34.3425	16.6412	A12	+	12304749	12304998	guaaagauauuaaauagacuucagaucggauccgugcugggugcucaaagauaugauagcgacaaagcaaggcaaagcggagccggaaaaagaagaaaccagagaagaggggaaagggaaauugagcuacuggaaauuacaggaauggggucuuugggaugaaccauucgaaagcuuuucaucguuuuagucauaaauugaaguucuucccgaggccacccauuccagugauuuccagaggcuuaucccu	..................((((...((((.((((((((..(((((((......)))..)).))..)))........))))).)))).....))))...((........))....(((((...((((((.(((((((((((.(((((((((.((((((((.((((..(((((((((........))))..........))))))))).)))))))).).)))))))).))))))))))).)))))))))))
nGhmiR77-2	UUCCCGAGGCCACCCAUUCCAG	22	-82	70.6204	10.9092	109.461	19.7068	34.3425	16.6412	D12	+	9457860	9458109	guaaagauauuaaauagacuucagaucggaucugugcuggaugcucaaagaucugauaggggcaaagcaaagcaaagcggagccggaaaaagaagaaaccagagaagaggggaaagggaaauggagcuacuggaaauuacaggaauggggucuuugggaugaaccauucgaaagcuuuucaucguuuuagucauaaauugaaguucuucccgaggccacccauuccagugauuuccagaggcuuaucccu	..................((((..(((((((((..((.....))....)))))))))...(((...((........))...))).......))))...((........))....(((((....(((((.(((((((((((.(((((((((.((((((((.((((..(((((((((........))))..........))))))))).)))))))).).)))))))).))))))))))).))))).)))))
nGhmiR78	UUCCCGGCUUCUUUUCUUGCU	21	-59.5	41.0169	28.0522	44.1719	23.7841	35.4624	36.4307	D11	-	65335856	65336105	uaacaugaaauacuuaguucaauuaggacacuuuaccgucuuucuucgucugucaauuugaugguugauauuuuucaaucuguuuugcacagcuuccccacaguucuuuucacuuuucgguuuuggcuguugcugggagguugaagcuucuuuucccgauguccauuucuugggggcuuuuccuuuagcuuccacugaaucaucgauuucccggcuucuuuucuugcuuccagccgacaucgacaaaugc	...(((.((((...(((.......(((((........))))).......)))...)))).)))(((((......)))))((((.....))))..................((.((.(((((.(((((((..((.((((((..((((((........(((((...((((..((((((((........))))))))..))))))))).......)))))))))))).))...))))))).))))).)).)).
nGhmiR79	UUGACAGAAGAGAGAGAGCAC	21	-53.7	1872.51	1234.56	761.966	6455	3193.48	1715.39	D13	+	43512874	43513123	uggacauauauauauauauauguugacagaagagagagagcacaagccaggaucugcaaaaagaguguuugcuuuuguugggagugugcuuucucuucuucugucaccauuucucuaaguacucuaucauauucccugcuauaucaucccuuaauuucacauccaaaucacaugcuguaauuucuucuucacccuucucuuuuauguuguuccuuaucucugugcacauacauacauacguacguacgua	(((((((((((....))))))).(((((((((((((((((((((..((((.(...(((((.......)))))...).))))...))))))))))).))))))))))...........((((...............)))).....................)))).....................................((((((((.((........).).))).)))))..(((((....)))))
nGhmiR80-1	UUGACAGAAGAUAGAGAGCAC	21	-91.7	11271.8	14188.9	17218.5	27876.3	11379.7	10112.9	A07	+	7077264	7077513	gaggaggcaguggugaauguuguugacagaagauagagagcacagaugaugguuugcaaguacuuaaugcauuccacuccuuugugcucucuaugcuucugucaucaucaccuucagccccucuuacuaccccccaacccccuugccuuucaucuccucuucuuuacugugugguagaugaggaaaacuugauauauaguuuuaguauuuggcuugcuauuacuauguuuugcaguuaaaauuuguaggg	((((.(((...(((((....((.(((((((((((((((((((((((.(((((..((((.........))))..))).)).)))))))))))))).))))))))).)))))))....))))))).................((((((........(((((.(((((((...)))).))).))))).(((((((.(((((((..(((((.......)))))..))))))).))).)))).......))))))
nGhmiR80-2	UUGACAGAAGAUAGAGAGCAC	21	-62.2	11271.8	14188.9	17218.5	27876.3	11379.7	10112.9	A07	+	9739618	9739867	cucuaagaaaauggugauguuguugacagaagauagagagcacagaugauggcaugcauguagucuuugcauuucacuccuuugugcucuuuauuuucugucaucacaccuuucauccucuuaauuuauuauuaacguugaaucuuuaugaacauuuaaaaacuuuguaaaugaaggcauuaauauauuaauuguggauauuauuuguuuuuuuuuuuugcaauccuguaaucuaacauacauuccaaua	...(((((..((((.(.(((.(.(((((((((((((((((((((((.(((((.(((((.........))))).))).)).))))))))))))))))))))))).)))).)..))))..)))))((((((.(((((.(((((.(((((((..(((...........)))..)))))))..)))))...))))).))))))......(((.........(((((....)))))........)))........
nGhmiR80-3	UUGACAGAAGAUAGAGAGCAC	21	-61.8	11271.8	14188.9	17218.5	27876.3	11379.7	10112.9	A09	+	39148728	39148977	aggaggcaacaggugauuguuguugacagaagauagagagcacagaugauggugugcaauuaggagucuugaagcaaugcaucccacuccuuugugcucucuaugcuucugucaucaccuucaagccacucuuaccuuuucuucucacccuauuuucuuccuuuugcuucuaacauucuuucuuuacucauuauaaauuuucucuuacuauguucaucacuaaaggcuaaacacaaccucuaauuucccu	(((((((...((((((.......(((((((((((((((((((((((.(((((.(((((.(((((...))))).....))))).))).)).)))))))))))))).)))))))))))))))....)))..))))..........................(((((.......(((((.................................))))).......)))))........................
nGhmiR80-4	UUGACAGAAGAUAGAGAGCAC	21	-87.5	11271.8	14188.9	17218.5	27876.3	11379.7	10112.9	D07	+	6887517	6887766	gaggagguaguggugaauguuguugacagaagauagagagcacagaugaugguuugcaaguacuuaaugcauuccacuccuuugugcucucuaugcuucugucaucaucaccuucagccccucuuacuaccccccaacccccuugccuuucaucuccucuucuuuacugugugguaaaugaggaaaacuugauauaugguuuuaguauuuggcuugcaauuacuauguuuugcaguuaaaauuuguaggg	((((.(((...(((((....((.(((((((((((((((((((((((.(((((..((((.........))))..))).)).)))))))))))))).))))))))).)))))))....))))))).................((((((........(((((...((((((....)))))).)))))(((((........))))).....(((((((.((((..........)))))))))))....))))))
nGhmiR80-5	UUGACAGAAGAUAGAGAGCAC	21	-59.3	11271.8	14188.9	17218.5	27876.3	11379.7	10112.9	D09	+	24080760	24081009	aggaggcaauuggugauuguuguugacagaagauagagagcacagaugauggugugcaauuaggagucuugaagcaaugcaucccacuccuuugugcucuuuaugcuucugucaucaccuucaagccacucuuaccuuuucuucucacccuauuuucuuccuuuuacuucuaacauucauucuuuacucauuauaaauuuucucuugcuauguucaucacuaaaggcuaaacacaaccucuaauuucccu	.(((((.((..(((((..((((.(((((((((((((((((((((((.(((((.(((((.(((((...))))).....))))).))).)).)))))))))))))).))))))))).))..........))..)))))..)))))))..............(((((.......(((((.((..........................))..))))).......)))))........................
nGhmiR80-6	UUGACAGAAGAUAGAGAGCAC	21	-76.2	11271.8	14188.9	17218.5	27876.3	11379.7	10112.9	D12	-	58273054	58273303	aggaggcacuggugauuguuguugacagaagauagagagcacagaugaugguguugccuaugugcaugcaucccacuccuuugugcucucuaugcuucugucaucaucaccuuucauagccccucuuuuaaacccuaaacccauugaauuacauuucuucuguguauguauggguuuuguuguuugugguuuacuuuucuuuuuuuuuuuugcaguuuacagauuuauuacaggacuaagagauugauga	.((.(((...(((((....((.(((((((((((((((((((((((.(((((((((((......))).)))..))).)).)))))))))))))).))))))))).))))))).......)))))(((((((..((..((((((((.....(((((.......)))))...))))))))....((((((((...........................))))))))........))..))))))).......
nGhmiR80-7	UUGACAGAAGAUAGAGAGCAC	21	-57	11271.8	14188.9	17218.5	27876.3	11379.7	10112.9	scaffold31444	-	0	142	aggaggcacuggugauuguuguugacagaagauagagagcacagaugaugguguugccuaugugcaugcaucccacuccuuugugcucucuaugcuucugucaucaucaccuuucauagccccucuuuuaaacccuaaaccc	(((.(((...(((((....((.(((((((((((((((((((((((.(((((((((((......))).)))..))).)).)))))))))))))).))))))))).))))))).......))))))..................
nGhmiR80-8	UUGACAGAAGAUAGAGAGCAC	21	-74.2	11271.8	14188.9	17218.5	27876.3	11379.7	10112.9	scaffold3409_A12	+	136820	137069	gaggaggcacuggugauuguuguugacagaagauagagagcacagaugaugguguugcauaugugcaugcaucccacuccuuugugcucccuaugcuucugucaucaucaccuuucauagccccucuuuuaaacccuaaacccuuugaauuacauuucuucugugcauauauggguuuuuuauuuuuauuuuuuauuuuuuuugguucuuucaguuugcagauuuauuacaggacuaagaggaugaugau	((((.(((...(((((....((.(((((((((((((.(((((((((.(((((.(.(((((......))))).)))).)).))))))))).)))).))))))))).))))))).......)))))))...........((((((.......((((.......)))).......))))))..................(((((((((((((.....................))))))))))))).......
nGhmiR81-1	UUGCAUAUCUCAGGAGCUGC	20	-78.3	151.941	172.988	63.5456	181.439	129.531	161.689	D12	+	58297034	58297283	cuaggguuucuuuuucuucuuuuuggccauuuuuucuagguuuaggcaaagaaggagagauuuacugaugguuaaaggugagacaaagggguggagcuccuugaaguccaauagagggucuugcaggguauauagagcugcugagcuauggaucccuaaagcucuaucccauauauauaacuuuuaaaagaagggauagacuuuuggcuugcauaucucaggagcugcauuaccaaaaaugucagauccu	((((((((((..((((((((((((.(((................))).))))))))))))((((((..........))))))...(((((((...))))))))))))))..)))(((((((.(((.((((.....((((.(((((.((((.(..((.((((.((((((((......................)))))))))))).))..).)))).))))).))))....)))).....))).)))))))
nGhmiR81-2	UUGCAUAUCUCAGGAGCUGC	20	-60.5	151.941	172.988	63.5456	181.439	129.531	161.689	scaffold234400	-	55	304	ugguuaaaggugagacaaagggguggagcuccuugaaguccaauagagggucuugcaggguauauagagcugcugagcuauggaucccuaaagcucuaucccauauauauaacuuuuaaaagaagggauagacuuuuggcuugcauaucucaggagcugcauuaccaaaaaugucagauccu	..........((.(((.(((((((...)))))))...)))))....(((((((.(((.((((.....((((.(((((.((((.(..((.((((.((((((((......................)))))))))))).))..).)))).))))).))))....)))).....))).)))))))
nGhmiR81-3	UUGCAUAUCUCAGGAGCUGC	20	-75.6	151.941	172.988	63.5456	181.439	129.531	161.689	scaffold3409_A12	-	99148	99397	uaggguuucuuuuuccuucuuuuuggccauuuuuucuagguuuaggcaaagaaggagauauuuauuguugguuaaaggugagacaaagggguggagcuccuugaaguccaauagagggucuugcaggguauauagagcugcugagcuauggaucccuaaagcucuaucccauauauauaacuuuuaaaagaagggauagacuuuuggcuugcauaucucaggagcugcauuaccaaaaaugucagauccu	...........(((((((((((...(((................))))))))))))))......(((((((..............(((((((...))))))).....)))))))(((((((.(((.((((.....((((.(((((.((((.(..((.((((.((((((((......................)))))))))))).))..).)))).))))).))))....)))).....))).)))))))
nGhmiR82-1	UUGCCGAUUCCACCCAUGCCUA	22	-64.4	33.5269	19.4807	76.5259	9.51363	26.8767	29.2345	A05	+	51399691	51399940	auaaauaaacuauacucacaguuuauaaacaccuguuaaagauggaugugcucaaaccaagguaaggaaagccgccacagcagagacucucagagagaguaaagaaaaaagugagagaaggaggaaagagaggaaacuugaggaagucuucggcugugguugauucggcaagaaaauauaacuugucuuuuuuauuuuuauuuuucuugccgauuccacccaugccuacuauuuccuuuacuuucucuuu	..............(((((.............(((((...(.(((.((.(((....((.......))..))))))))))))))..((((((...))))))..........)))))............((((((((....((((((((....(((((.(((.((.((((((((((((.........................)))))))))))).)).))))).)))....))))))))...)))))))).
nGhmiR82-2	UUGCCGAUUCCACCCAUGCCUA	22	-67.2	33.5269	19.4807	76.5259	9.51363	26.8767	29.2345	D05	+	40412326	40412575	auaaauaaacuauacucacaguuuauaaacaccuguuaaagauggaugugcucaaaccaagguaaggaaagccgccacagcagagacucugagagagaagaaaaaagugggagaaggaggaaagagaggaagcuugaggaagucuucggcugugguugauucggcaagaaaauauaacuuacuugucuuuuuuauuuuuauuuuucuugccgauuccacccaugccuacgauuuccuuuacuuucucuuu	..............(((.((.(((........((.((..(((.(..(.((((........(((.......))).....)))).)..))))..)).))......))).)).)))..........(((((((((...(((((((((...(((((.(((.((.((((((((((((.............................)))))))))))).)).))))).)))...)))))))))..))))))))).
nGhmiR83-1	UUGGACAGAGUAAUCACGGUCG	22	-79.7	80818	80207.4	48722.6	83476	70971.8	60181.6	A09	-	72671555	72671804	uauucagauccaguuccuuuguuuggacagaguaaucacggucgauuuucucuuaaucuauguuugaauuauucucucuuuuuuaaacagauuuuguugaaucaaccguguuacucugucuaaucagauguauuggaucaucaaccuucgauucaguuagccaugaaaaugaugaagugaagggcgaucuauuuuccuccaccaauauccagagauaagcaaauugccggaaaccgguagucuugcaauc	......((((((((.(.((((.(((((((((((((.((((((.(((((...(..(((((..(((((((.............))))))))))))..)..))))).))))))))))))))))))).)))).).))))))))(((..((((((.((((.(((..........))))))).))))))..))).................((((....)))).((((((((((((...)))))))).))))....
nGhmiR83-2	UUGGACAGAGUAAUCACGGUCG	22	-72.2	80818	80207.4	48722.6	83476	70971.8	60181.6	D09	-	48782089	48782338	cauucggauccaguuccuuuguuuggacagaguaaucacggucgauuuucucuuaaucuauguuugaauuauuaucucuuuuuuaaacagauuuuguugaaucaaccguguuacucugucuaaucagauguauuggaucaucaaccuucgauucauuuagccaugaaaaugaugaaguaaaaggcgaucuauuuuccuccaccaauauccagagauaagcaaauugccggaaaccgguccucuugcaauc	......((((((((.(.((((.(((((((((((((.((((((.(((((...(..(((((..(((((((.............))))))))))))..)..))))).))))))))))))))))))).)))).).))))))))......(((((..((((((........)))))))))))....(((.((.....)).))).......((((....)))).((((...(((((...)))))....))))....
nGhmiR83-3	UUGGACAGAGUAAUCACGGUCG	22	-79.7	80818	80207.4	48722.6	83476	70971.8	60181.6	scaffold13846	-	1143	1392	uauucagauccaguuccuuuguuuggacagaguaaucacggucgauuuucucuuaaucuauguuugaauuauucucucuuuuuuaaacagauuuuguugaaucaaccguguuacucugucuaaucagauguauuggaucaucaaccuucgauucaguuagccaugaaaaugaugaagugaagggcgaucuauuuuccuccaccaauauccagagauaagcaaauugccggaaaccgguagucuugcaauc	......((((((((.(.((((.(((((((((((((.((((((.(((((...(..(((((..(((((((.............))))))))))))..)..))))).))))))))))))))))))).)))).).))))))))(((..((((((.((((.(((..........))))))).))))))..))).................((((....)))).((((((((((((...)))))))).))))....
nGhmiR83-4	UUGGACAGAGUAAUCACGGUCG	22	-68	80818	80207.4	48722.6	83476	70971.8	60181.6	A02	-	4069974	4070223	guuucagauccgguccauuugcuuggacagaguaaucacggucgauuaaauacucuuaauucuguuuagcaaaacagguuucguuuaaaucaaucguguuacucuguccaaacagauguuuuggaucaucgaauuuguuuuccucuucguuucuugagaaaacuggguucaggccauggaaaugaaaacagcugcugaugcaaguuauuuauuuuauuuuauuucguucagaucuugauucuucgcaaca	......(((((((..((((((.(((((((((((((.((((((.((((....((.......(((((((....)))))))....))...)))).))))))))))))))))))).))))))..))))))).......((((((((...(((((..((((((.........))))))..)))))...)))))))).(((.((..((((.............................))))..))...)))...
nGhmiR83-5	UUGGACAGAGUAAUCACGGUCG	22	-67.3	80818	80207.4	48722.6	83476	70971.8	60181.6	D02	-	5269570	5269819	guuucagauccgguccauuugcuuggacagaguaaucacggucgauuucuguuuagcacaacagguuucguuuaaaucaaucguguuacuccguccaaacagauguuuuuggaucaucgaauuuguuuuccucuucguuccuugaagaaaacuggguucaggccauggaaaugaaaacagcugcugaugcaaguuauuuauuuuauuuuauuucguucagaucuugauucuucgcaacaauggugaaacg	(((((((((((((..((((((.((((((.((((((.(((((((((..((((((......))))))..))).........)))))))))))).)))))).))))))...))))))).......((((((((...(((((..((((((..........))))))..)))))...)))))))).(((.((..((((.............................))))..))...))).......)))))).
nGhmiR84-1	UUGGACCAGGCUUCAUUCCCC	21	-72.8	86.6705	42.0783	78.657	84.2636	47.7809	49.024	D08	+	34332528	34332777	uugaaaaaccaaaugauuauguucaucaucaaagauuaguaucgcacaaaacccgcgaaagaaugguuauauugagaagaaaguuugugcacauacagaaagaaaauguugcuguugauaagcauggggaagcuuuucuuguugaggggaauguugccugguucaaggacaccuuuucuugcuaacccuaaauuuccaucugugcucuuggaccaggcuucauuccccuuaauuacugcuuccacuuacu	................(((((((.((((.((..(((..((((.(((((((.....(.....((((....)))).....)....)))))))..))))...........)))..)).)))).)))))))((((((.......(((((((((((((..(((((((((((((.(((.............................))).)))))))))))))..)))))))))))))....)))))).......
nGhmiR84-2	UUGGACCAGGCUUCAUUCCCC	21	-68.2	86.6705	42.0783	78.657	84.2636	47.7809	49.024	scaffold2080_A08	-	10474	10723	ccaaaugauuauguucaucaucauagauuaguaucgcacaaaacccgcgaaagaaugguuauacugagaagaaaguuugugcacauacugacauaaagaaagaaaauuuugcuguugauaagcauggggaaacuuuucuuguugaggggaauguugccugguucaaggacaccuuuucuugcuaacccuaaacuuccaucugugcucuuggaccaggcuucauuccccuuaauuacugcuuccacuuacu	....((((......)))).....((..(((((((.((((((((((...........))))..(((........)))))))))..)))))))..))....(((((((((((.(((((....)))).).))))..)))))))(((((((((((((..(((((((((((((.(((.............................))).)))))))))))))..))))))))))))).................
nGhmiR85-1	UUGGUAUGGAGGAUGGAAAAG	21	-85.5	9.98673	9.09098	7.55572	8.83408	13.8117	8.32058	A09	+	59800453	59800702	ucaguggaccuuaaacccuugcuugguauggaggauggaaaagagugaagauggaaaauuuguuaaucaaauggccaagauucacaaucacuuuccuacuuuguaacuuaaccauuagauugacaaauuuucuauccuaccucuuuuccauccuucguaccaaacaaagcuuaagugauauaauaaguucaaugaaggguuccaguucuaugcaaaaccucaaccauauuuaccuaaaggggauauacau	...(((((.((..((((((((.(((((((((((((((((((((((....(((((((((((((((((((.(((((..(((.((.((((.............)))))))))..))))).)))))))))))))))))))....))))))))))))))))))))))).)).((((((..........))))))......))))))..)).)))))......((((.................))))........
nGhmiR85-2	UUGGUAUGGAGGAUGGAAAAG	21	-79.9	9.98673	9.09098	7.55572	8.83408	13.8117	8.32058	D09	+	36048380	36048629	ucauuggaccuuaaagccuugcuugguauggaggauggaaaagagugaagauggaaaauuuauuaaucaaaaggccaagauucacaaucacuuuccuacuuuguaacuuaaccauuagauugacaaauuuucuauccuaccucuuuuccauccuucguaccaaacaaagcuuaagugauauaauaaguucaaugaaggguuccaguucuaugaaaaccucaaccauauuuaccuaaaggggauauacauc	((((((((((((((.((.(((.(((((((((((((((((((((((....((((((((((((.((((((.((.((..(((.((.((((.............)))))))))..)).)).)))))).))))))))))))....))))))))))))))))))))))).))).)))))))...........))))))))).(((((.((......))..)))))............(((....))).........
nGhmiR86	UUGGUUGAAUUUGAUCAUGGU	21	-90.87	134.464	42.338	13.5616	76.109	191.87	43.1771	A08	+	6374123	6374372	gagaaaauguguugagcugggguugguugaauuugaucaugguugggacauugugagcaugaagcaugaaaaguaaaagggauugcuuacaacgccccacuauaaauaacacuuccucuuuuacuuucccuucaaucccuuucauaguuucccaaccauaucaaauucaaccaagcccacucuucacauuucuuuccuuuuuuuuaaucuuguuuucucccuugguaugaggagauuacccagugaacuu	((((((.((((..(((.((((.(((((((((((((((.((((((((((.((((((((..(((((...((((.((((((((((...............................))).))))))))))).)))))......)))))))).))))))))))))))))))))))))).)))))))..)))))))))).................((..((((((.......).)))))..))...........
nGhmiR87-1	UUGUCGCAGGAGAGAUGGCACU	22	-79.2	39.5902	28.8314	13.3678	43.4909	37.3288	29.0096	A09	-	6826958	6827207	uaaagaggagauugggggaaucuugucgcaggagagauggcacugaggguuuuauauaugcuuugcuuuuccuccccuuagcuuagcuuagugccgucgccuugugacaagauacccuucaauuucuuuguucaucguuaauuugugcguaguucuucacagguaugcaaaagcuaccuuccauuucuuugguguaaguuuucuuacauaaauugcuuacugaaucauuauucaccuuuuuuuuuucuug	....((((((((((((((.(((((((((((((.(.(((((((((((.............(((..(((............)))..)))))))))))))).)))))))))))))).))).)))))))))))...............(((.(((((..((((.(((((.((....))))))).(((......)))((((((....))))))............))))..))))).)))...............
nGhmiR87-2	UUGUCGCAGGAGAGAUGGCACU	22	-72.3	39.5902	28.8314	13.3678	43.4909	37.3288	29.0096	D09	-	6730237	6730486	uaaagaggagguugggggaaucuugucgcaggagagauggcacugaggguuuuauauaugauuugcuucccccacccuagcuuagcuuagugccgucgucuugugacaagauacccuucaauuucucuguucaucguuugugcguaguucuucacagguaugcaaaagcuaccuuccauuucuuugcuguuaaguuuucuuacauaaauugcuuaaugaaucauuauucaucucccuuuuuuuuuuuccu	.((((.((((((((((((.((((((((((((((..((((((((((((((((........((......)).........))))...)))))))))))).)))))))))))))).))).)))))..((.(((.((.....)).))).))........(((((.((....)))))))........((((.(((.(((....)))))))))).......((((((....))))))))))))))...........
nGhmiR88-1	UUGUGAUAUUAGUGAGGAACAA	22	-68.9	49.577	60.0005	49.984	63.1977	52.2603	44.0766	D09	-	6289783	6290032	uugggugccuauaaauucuuuaggggaaaaauuagggcaucagaggguauagccgaauaugcaaaaaggcgagggugaggguggaguuugaaucaaacaagaaaaucauauucuuaccuucuuuucuucacaaauaucacaauaaaacauggaugaaacuaucgaugcccuaagcugcuucuuguaucgaugauagaguucuauuauugugauauuagugaggaacaaaagguacugauaugaggccgac	...(((((((.....(((((...)))))......)))))))..........(((..((((((......))((((((((((((((((((((...))))).......)).)))))))))))))..((((((((.(((((((((((((.....((((.....(((((((((...(((...)))...))))))))).....))))..))))))))))))).))))))))............))))..)))....
nGhmiR88-2	UUGUGAUAUUAGUGAGGAACAA	22	-69.1	49.577	60.0005	49.984	63.1977	52.2603	44.0766	scaffold2439_A09	+	74284	74533	cuugggugccuauaaauucuuuaggggaaaaaguagggcaucagaguguauagccgaauaugcaaaaaggcgagggugaggguggaguuugaaucaaacaagaaaaucauauucuuaccuucuuuucuucacaaauaucacaauaaaacauggaugaaacuaucgaugcccaaagcugccucuuguaucgaugauagaguucuauuauugugauauuagugaggaacaaaagguauugauaugaggucga	(((.(((((((((...(((((...)))))...))).)))))).)))((((((......)))))).......((((((((((((((((((((...))))).......)).)))))))))))))..((((((((.(((((((((((((.....((((.....(((((((((...(((......)))))))))))).....))))..))))))))))))).)))))))).........(((((.....)))))
nGhmiR89	UUUAAAAACUUACAGAAUCGUCAU	24	-29.6	3.92336	6.23382	6.78078	5.43636	8.21234	5.17225	A09	+	73727699	73727948	ugauaaaauagcaugauugauguuguauacacuuuaaugacuuaaguaaaacauuuuaagauuuacugaccaauuaagaaucugaauuauaauuuggggacauuuaguauaauuaacuuauaauuaaaauauuuucaauaaauuuagguaaacuauaucuaauaucauuaaauuauuaguaaauuuacguuuugauuacucaacuuuaaaaacuuacagaaucgucaugaaauuauucaaaaaauuucau	(((...(((..((((((.(((.(((((.....((((((((..(((.((((((......(((((((((((....(((((((((((((((.....(((((((.((((....((((((.....)))))))))).)))))))..)))))))))...............)).))))....)))))))))))..)))))).))).)))...)))))....))))).)))))))))..)))..)))...........
nGhmiR90-1	UUUCCUAUGCCCCCCAUUCCAC	22	-56.9	36.3802	4.67536	25.3795	14.95	7.46576	4.72249	A03	+	91049752	91050001	gagaguuucuggaaauuuuuggaaguggggugcgaggaaagaucauuucucuucucuuuuuuauauguacacacacacacacacacacacaaagagaucaaaccagaucuuuccuaugccccccauuccacugauuucuaguucuucuucuccauuuucuuucuucuuucuuucauuucaugccugcaccuucgccugguaaguucaaucggcaaaucuuaucuauucuucucguucuucguuucuauau	(((((...(((((((((..(((((.(((((.(((((((((((((........(((((((......(((..............))).....)))))))........)))))))))).))).))))))))))..)))))))))...)))))...............................((((.((......))..)))).................................................
nGhmiR90-2	UUUCCUAUGCCCCCCAUUCCAC	22	-61.2	36.3802	4.67536	25.3795	14.95	7.46576	4.72249	D02	+	59901615	59901864	gagaguuacuggaaauuuuuggaaguggggugcgaggaaagaucauuucucuucucucuuauauguacacacacacacauacaaagagaucaaaccagaucuuuccuaugccccccauuccacugauuucuaguucuucuucuccauuuucuuucuucuuucuuucauuucaugccugcaccuucgcuugguaaguucaaucgguaaaucuuaucuauucuucucguucuucguuucuauauuuaaacag	(((((..((((((((((..(((((.(((((.(((((((((((((........(((((.((.(((((..........))))).)))))))........)))))))))).))).))))))))))..))))))))))..)))))...............................((((.((......))..))))((...(((.(((((...))))).)))...))..........................
nGhmiR91-1	UUUGCAUGAACUAGGAGACGU	21	-76.4	5.7067	4.15588	7.55572	17.6682	3.35959	7.87082	A11	+	8542085	8542334	uaacuucacaaguucucuacaacauaaaacauauaugguuugaguuugaaggguuggaaagugggaaccaauuacggggcucucugaacuccgaaccuaaaaggaagggaugguaaaauacggcugcuaguucauggaugccccuggaugcguacuuuagccagcauuaaacaucgaaagccaggccgaggaugcgcaagcuaaggguuugcaugaacuaggagacgucauuaccuugauuuuuuaggua	...(((((......(((.....((((.......))))....)))..)))))..(((((.((.(((..((......))..))).))....)))))((((((((((....((.(((((...(((.((.((((((((((.(.((((.(((.((((((((((.(((.((.((........)).))..))).)))).))))))..))).)))).).)))))))))).)).)))..)))))))..)))))))))).
nGhmiR91-2	UUUGCAUGAACUAGGAGACGU	21	-76.5	5.7067	4.15588	7.55572	17.6682	3.35959	7.87082	D11	+	8625922	8626171	uaacuucacaaguucucuacaacauaaaacauauaugguuugaguuugaaggguuggaaagugggaaccaauuacggggcucucugaacuccgaaccuaaaaggaaggggugguaaaauacggcugcuaguucauggaugccccuggaugcguaguuuagccagcauuaaacaucgacagccaggccgaggaugcgcaagcuaaggguuugcaugaacuaggagacgucauuaccuugauuuuuuaggua	...(((((......(((.....((((.......))))....)))..)))))..(((((.((.(((..((......))..))).))....)))))((((((((((..((((((((.....(((.((.((((((((((.(.((((.(((.((((((.(((.(((.((..............))..))).)))..))))))..))).)))).).)))))))))).)).))).))))))))..)))))))))).
nGhmiR91-3	UUUGCAUGAACUAGGAGACGU	21	-52.8	5.7067	4.15588	7.55572	17.6682	3.35959	7.87082	D08	-	46537412	46537661	ucgagggguucgcagcugaggguuugcaugaacuaggagacguuguugccuucaucuuuuugguauuggagugaagggagcuccguuuucuucuuucuuuaaaacacuccauauacgaguaagaaacuugaaaauccacuccaacuacauuguauugcauugagucaacucaaaagguuuuuauucuuguuuuauuuauuaaccaccuaagcaagaacuaaucaaacaguauuucuauucuuuauuuauu	..((((((((.......(((.((((....(((..((((((((..(((.((((((.((((........)))))))))).)))..))))))))...)))....)))).)))......(((((.....)))))..))))).)))..........((((((..(((((....)))))..((((....(((((((((................)))))))))..))))...))))))..................
nGhmiR91-4	UUUGCAUGAACUAGGAGACGU	21	-76.8	5.7067	4.15588	7.55572	17.6682	3.35959	7.87082	D08	-	46537597	46537846	auuccucauguuuaggucuauaaaaggaaccccaauuaucccuuuacucucacaaucuucuacagauauagcacuuacuguuguugaagguuuagacggggcucucugaacuccaaaccuaaagggaaaugacgguaggcuacggcugcuaguucauggaugcccuuggaugcguaaaaaugggcucgagggguucgcagcugaggguuugcaugaacuaggagacguuguugccuucaucuuuuuggua	.(((((....(((((((.......((((.((((..(((..((((((........((((.....))))((((((.....))))))))))))..)))..)))).)).)).........))))))))))))((((.(((((.(.(((.((.((((((((((.(.((((((((.((((........(((((...))))))))).)))))))).).)))))))))).)).))).)))))).))))..........
nGhmiR92-1	UUUGGAUUGAAGGGAGCUCUA	21	-101.3	132.324	82.3383	103.843	162.411	118.706	122.11	A09	-	69141312	69141561	aagaaaaucaacccaaguauuuagauguaaucuaaaguaagaagguggggggguuaggaauggagcuccuugaaguccaauagagguucuugcuggguauauugagcugcuuggcuauggaucccacaguccuaucccauguugggagggauaggcuugcggcuuccauaucucaggagcuucauuaccuuaaaaguuagauccuuguuuggauugaagggagcucuacaucuuucuccuuucucacuuc	...................(((((((...)))))))......(((((((((((..(((..(((((((((((..(((((((..((((.(((.((((((((....(((((.((.((.((((((..((.(((.((((((((.........)))))))).))).))..)))))).)).)).)))))...)))))....))).))).))))..)))))))..)))))))))))..)))..))))...))))))).
nGhmiR92-2	UUUGGAUUGAAGGGAGCUCUA	21	-93.4	132.324	82.3383	103.843	162.411	118.706	122.11	D09	-	44289807	44290056	gaagaaaaucagcccaaguauuuagauguaauccaaaguaagaaggugggggguuaggaauggagcuccuugaaguccaauagaguuucuugcuggguauauugagcugcuuggcuauggaucccacaguccuaucccauguugggagggauaggcuugcggcuuccauaucucaggagcuucauuaccuuaaaaguuagauccuuguuuggauugaagggagcucuacaucuuucuccuuucucacuuc	...................................((((.((((....(((((..(((..(((((((((((..(((((((..(((..(((.((((((((....(((((.((.((.((((((..((.(((.((((((((.........)))))))).))).))..)))))).)).)).)))))...)))))....))).)))..)))..)))))))..)))))))))))..)))..))))))))).)))).
nGhmiR93-1	UUUUUCACAAAUAUCACAAUA	21	-58.4	7.13338	4.67536	3.48726	12.9114	6.71919	4.49761	D09	-	6286791	6287040	gaaaucauuuucuuaccuucuuuuuuucacaaauaucacaauaaaacauggaugaaacuaucgauuaugauagaguucuauuauugugauauuagugaaaaacaaaagguacagauaugaggccgacggcgaugaccagauucugacggaaauacacucaccgucugcugcgugcuucuuuauuaucuuugccucucuauuuauuuauuuuuacuguugauuuuauuagugccauuucaauuauuggggg	((((....))))...((.....((((((((.((((((((((((....(((((.....(((((......)))))...))))))))))))))))).))))))))....(((((.(((((.(((((((.(((((.............(((((...........)))))))))))).))))).....))))).))))).................(((((.((....)).)))))(((..........))))).
nGhmiR93-2	UUUUUCACAAAUAUCACAAUA	21	-51.2	7.13338	4.67536	3.48726	12.9114	6.71919	4.49761	scaffold2439_A09	+	76195	76444	gaaaucauuuucuuaccuucuuuuuuucacaaauaucacaauaaaacauggaugaaacuaucgaucgaugauagaguucuauuauugugauauuauugaagaacaaaagguacugauaugaggccgacggccauggccagauucugacggaaauacacucaccgucugcugcgugcuucuuuacuaucuuugccucucucuuuuuucuuuuuuuuuuacuguugauuuuauuagugcuauuucaauucuu	((((((((.((..((((((...(((((((..((((((((((((....(((((.....(((((.......)))))...)))))))))))))))))..)))))))...))))))..)).))))((((...))))..(((.((((..(((.((((...(((.((........)).))).)))))))..))))..)))......................(((((.((....)).)))))...)))).......
nGhmiR93-3	UUUUUCACAAAUAUCACAAUA	21	-52.5	7.13338	4.67536	3.48726	12.9114	6.71919	4.49761	scaffold2439_A09	-	114132	114381	gaaaucauuuucuuaccuucuuuuuuucacaaauaucacaauaaaacauggaugaaacuaucgauugaugauagaguucaauuauugugauauuagugaaaaacaaaagguacccauaugaggccgacggcgaugaccagauucugacggaaauacauucaccgucugcugcgugcuucuuuauuaucuuugcuucucucuuuauuuuuuuauuuuacuguugauuuuauuagugcuauuucaauuauug	(((((((......((((((...((((((((.(((((((((((((....(((((....(((((.......))))).))))).))))))))))))).))))))))...)))))).......(((((((.(((((.............(((((...........)))))))))))).)))))..........................................)))))))......................
nGhmiR94	AAGUCAUUUUUUGGAAAAG	19	-46.9	123.051	74.5461	1.74363	2.03863	86.2296	42.5024	A03	-	75829156	75829405	auuuuuaagacaucauagguucucuuaccuuaugcuuaaaaacuaaaaaucuaaauuuuuacuccuauuucuucuaggccuaauuuuggaaugugacauuuccuguguuuguuucauggaaaauaguguggccaaugaaaaaugacuuauauaggucaacaagaaauaagccucuuuccuauaaauugacuuacccuuuugaaaagcucaagucauuuuuuggaaaagaguuuuuuuaucaaauauuuua	.((((((((.(((...((((......)))).))))))))))).(((((((....)))))))....((((((((...(((((((((((.....((.((((((((.(((.......)))))))....)))).))......)))))........))))))...))))))))...((((((.(((.(((.((((((...((((...))))...)))))).))).))).))))))....................
nGhmiR95	AAUCUUGGAGUCAGCACUGGUAA	23	-61.6	56.7104	20.0002	11.8179	8.15454	88.4693	23.1627	A06	+	100222041	100222290	aaucugauugacgucaugucacaguggaaacugauuuacaaguagaagccagccauggauaugagguaauacuuaaguucaagauaaaaccuuuauauuuauaauauucuuaaaugcagcagcaugaaaccuuugcaaucuucagcugcugugggugguuuugauuggauuagucuuugcucucauaauccaaucucuugcugcaaaucuuggagucagcacugguaauugauuauauacauauuuuaua	............((((..(..(((((....(((((((.((((....(((.((...((((((((((((((.(((..(((((((..(((((((.......................(((((((((.((((............)))))))))))))...))))))).))))))))))..)))).))))).)))))....)).)))......))))))))))))))))..)..)))).................
nGhmiR96	AAUUUCGAUGUCAUAUAAAGAGCU	24	-52.7	77.7538	45.9744	19.5674	38.7341	50.0206	35.756	D06	-	50871578	50871827	uacaaaagccccaaggaagaaggggaauaaggaugauaaaagaaggucagucccaaagaaaaacgagaaugaagugaaccaugugaguacauacaacaagucaauuacagugaaccaaccagugaaggugguugcuaaucaacaaagcucauugagacaagaaucugaggugaaaccagguacugagaagcuccaguucacaccaauuucgaugucauauaaagagcuguaucaaagcuuguuugguacg	........((((.........)))).....(((((((........)))).)))................(((..((....((((....))))....))..))).....(((.(((((.((......)))))))))).........(((((.(((.((((.(((..((..(((((....((..((....))..))..)))))..))..)))..))))...))).)))))((((((((.....)))))))).
nGhmiR97	ACAAGAGGAAUGAUUGUAUGAACC	24	-70.6	34.5969	29.0912	25.767	65.2363	42.9281	19.3397	D10	-	4786894	4787143	aauacccauaucauauaaauauacaagaggaaugauuguaugaaccuguaauuucaggucaucucuaucauuuuucaauaggagaaugauaaaucagauuuuucuuuugauuuuuaacauuuuuaguuggauuuaaauauuuccaagaggaaaaggcugaauauuaggaguaaaaauaugauuugucaucuauuagaaaaagauaggaaugauguggaaucauaauuuuacauaaucccuucuuuguaua	...................(((((((((((...((((((.((((..(((.((((((.(((((.((((((.(((((((((((....(((((((((((.((((((((((((((.((((.(.(((((..(((((..........)))))..)))))..).)))).)))))))).)))))).)))))))))))))))).)))))))))))).))))).)))))).)))..)))).)))))).)))).)))))))
nGhmiR98	ACAGCUUUAGAAAUCAUCCCU	21	-72.2	1163.1	1082.61	2279.12	1569.75	851.843	1128.23	A06	-	28843246	28843495	gcaauuuauaguacuguuaucuacagcuuuagaaaucaucccuuuuuuagauguguaaauauauaaauaaauugaagcacauugcuagaaagggaugauuucuaaagcucuagaaaacguuauuacaacgagaaagcaaggucaccuauaguggauugguuaauccauauugcaaggauuuuauuggcaauauuguuaucuacggcuucagagaccaucccuugcuugcuaaauuaauggaaucuguaau	.....((((((..((((((((((.(((((((((((((((((((((((..(((((((....................)))))))...))))))))))))))))))))))).))))...((((.....))))((.((((((((((..((..(((.(..(((.((((..(((((((((........)).))))))).)))).)))).)))..)).)))).....)))))).))....))))))...)))))).
nGhmiR99	ACUCUCCCUCAAGGGCUUCUG	21	-71.7	10.7001	8.05201	9.49309	3.39772	7.83905	12.8182	D12	+	56245110	56245359	uuugguauggaaaucauugcucacucucccucaagggcuucugaauuugccuguguuuaagggcuuaaacugaagcgcuggaggggagaguggauaauguucaccauucuuucuggcuacauauuuuggcaagucagucauguccauaugagguaaguaaucuuuuucuuucuuucaugaaguagcaauacaaguuccauauugcaggcuugaagcugggcuuuuugcaauauuguauacacauggcuug	...((.((((....(((((.((((((((((((.((.(((((.......((((........)))).......))))).)).)).)))))))))).)))))....)))).))..((((((.((.....))...))))))(((((.......((((.(((....))))))).......)))))...(((..........(.(((((((((((((......)))))...)))))))).)..........)))..
nGhmiR100	ACUCUCUUCCAAAGGCUUUGAG	22	-72.2	19.2601	22.8573	19.1799	15.6295	38.4487	22.4881	A08	-	79292034	79292283	gauguacaugcaacccuuuuucacucucuuccaaaggcuuugagcugcuauaugaaacaaucauaguucaaagucuugggagagagugaagaaaaguugucaugauuuuacacauccaucaucuuauauacaugauguuguuuuacuguguuucaaguuuuuauauuuugagggcucauugaagaaaugcaagcuuguggaagacaccaaauuugcagcaaauauaaaauauuagauuaaccaugauaau	..((((((((((((..((((((((((((((((((.(((((((((((.....((((.....)))))))))))))))))))))))))))))))))..)))).))))....))))(((.....((((.((((......((((((......(((((((((((((.(((.((((.((......)).)))).))).)))))))....)))))).......))))))........)))).)))).....))).....
nGhmiR101	ACUGGACUGGUGAACCAAGCAGCA	24	-78.8	76.6838	60.2602	16.0801	113.484	79.5104	39.8039	A13	+	34285462	34285711	guuaucugucaacgaauuugguuuuuuucuucccaaaucugaaaacaaauaagauuggggaagaacuuaggccaaaauuuaaaggauaaaaugguaaaaugauauaaauagaaguauggguauuuucccaguuuccuuuaacugcugcucuuugcuucaguccgguuucacuguugcagugagauugaauuucuuuuucacugcacuggacuggugaaccaagcagcaaacuagugagguugaguacccc	........(((((...((((((((..((((((((.(((((...........))))).))))))))...))))))))..((((((((.....(((.((((((.((((........))))..)))))).)))...)))))))).(((((((.....(.((((((((((.........(((((((((..((...))..))))))))))))))))))).).....)))))))..........))))).......
nGhmiR102	AGGAGAAAGCUCUUGAAUGUUCGA	24	-44.7	552.123	475.848	329.352	822.249	530.442	329.45	A02	+	72329881	72330130	aauugauaaaaauugacaauggguuagguaaauauuccaugauaauggguuagguaaauguuccaugaugggcauuucauguauuuuguauuaaagaauuaaaugaaugaaauaugaaauuuuauuaaaagaaaaaggggugaaaagaacaaaguuuuguccaucuuuguucaucauagccgaaaguuagagaagggaaagaagaggagaaagcucuugaauguucgaucacuuggggaagaaaauugaa	..(((((((((.......(((((.((..((..((.(((((....))))).))..))..)).))))).......(((((((.(((((.((........)).))))).)))))))......))))))))).........((((((...(((((.((((((.(((.(((((.(((.((.((((.....))))..))...))).)))))))).))))))......)))))..))))))................
nGhmiR103-1	UGCCAAAGGAGAGUUGCCCUG	21	-82.1	28.5335	23.1171	34.0976	3.39772	8.58563	29.2345	A12	+	86201333	86201582	cccauuggcauaugccauuuucauccaugguuuauucuguaccuuccucauaaaaugcuuauaaaagaaguugaagcaucagcugcagaaaccuagcaaagcuguuccauaguccaaaaccagagggagcugguaguaauaagcaaaccagucuuagggcaccucucacuuaggcagguaauggugcauauauuuguucccaugacuugccaaaggagaguugcccugugacugcuucagcuuagcaucu	.((((((((....)))).........))))........................(((((........(((((((((((.(((((((((....)).))..)))))..............(((((......)))))................(((.(((((((.(((((.(((.(((((((.((((.(((......)))..)))).))))))).)))))))).))))))).)))))))))))))))))))..
nGhmiR103-2	UGCCAAAGGAGAGUUGCCCUG	21	-75.1	28.5335	23.1171	34.0976	3.39772	8.58563	29.2345	scaffold22908	+	826	1075	ggcauaugccauuuucauccaugguuuauucuguacuguccucauaaaauacuuauaaaagaaguuuaagcaucagcugcagaaaccuagcgaagcuguuccauaguccaaaaccagaaggagcugggaguaauaagcaaaccagucuuagggcaccucucacuuaggcagguaauagugcauauuauggcauuuguucccaugacuugccaaaggagaguugcccugugacugcuucagcuuagcaucc	(((....)))............((((...(((((((((....(.((((...(((....)))...)))).)...))).))))))))))..((.((((((((((.((((((..........))).)))))))............(((((.(((((((.(((((.(((.(((((((...(((((........)))))..........))))))).)))))))).))))))).)))))...)))))).))....
nGhmiR104	AGGAUUAUAUGAAACAGUGACGCC	24	-79.8	32.4569	31.6886	13.3678	59.1204	41.8083	17.0909	A02	+	80826569	80826818	ugcuauauauucuuaaaccgaaaggauuauaugaaacagugacgccacguucuaauaauuuuaugccacaacaguacucuuauuuugaauuucaaaauuuuauccaaauuaaaauauuaaaauucaggauaaaaucuugaaauuuaagauaaaaauacugauaugguauaaaacuauuaaaaauaaauacaaaugacgugacguuacuguuucauacaauccuuuuucauuauaucuuuagguugcuaga	..........(((..(((((((((((((.(((((((((((((((.((((((.(((((.((((((((((...(((((...((((((((((((((((.(((((((((.....................))))))))).))))))))))))))))...)))))...)))))))))).)))))...............)))))).))))))))))))))).)))))))))..............))))...)))

## Sheet: Table S4
Supplementary table 4. Differentially expressed miRNAs identified in this study.
miRNA	WT-1	S-1	P-value	FDR	log2FC	Regulated
ghr-miR394b	0.7133	6.7954	0.000435	0.000759971	3.25198	up
nGhmiR44	6.42	38.0545	0	0	2.56742	up
nGhmiR79	1872.51	6455	0	0	1.78544	up
nGhmiR68	41.7303	138.627	0	0	1.73204	up
nGhmiR91	5.35	17.6682	6.7e-05	0.000120967	1.72354	up
nGhmiR69	43.1569	138.627	0	0	1.68355	up
nGhmiR12	645.927	1686.63	0	0	1.3847	up
nGhmiR04	411.239	1061.45	0	0	1.36799	up
nGhmiR80	11271.8	27876.3	0	0	1.30632	up
nGhmiR24	7.49	18.3477	0.000648	0.00111893	1.29256	up
ghr-miR172	131.254	321.425	0	0	1.29212	up
ghr-miR7501	49.9336	116.882	0	0	1.22697	up
ghr-miR7494	5.35	12.2318	0.005583	0.00820867	1.19303	up
ghr-miR7510a	118.057	265.702	0	0	1.17032	up
nGhmiR96	77.7538	38.7341	0	0	-1.00531	down
nGhmiR08	26.3935	12.9114	0.000824	0.00139845	-1.03154	down
nGhmiR35	173.698	84.2636	0	0	-1.0436	down
nGhmiR60	62.7737	29.2204	0	0	-1.10318	down
nGhmiR65	18.9035	8.1545	0.00142	0.00231725	-1.21299	down
ghr-miR3476-5p	1231.93	508.3	0	0	-1.27717	down
nGhmiR90	36.3802	14.95	1.2e-05	2.36026e-05	-1.28301	down
ghr-miR482b	60.9904	21.7454	0	0	-1.48787	down
nGhmiR54	68.1238	22.425	0	0	-1.60305	down
nGhmiR43	223.631	71.3522	0	0	-1.64809	down
nGhmiR99	10.7001	3.3977	0.003276	0.0049896	-1.65499	down
nGhmiR82	33.5269	9.5136	0	0	-1.81726	down
nGhmiR77	70.6204	19.7068	0	0	-1.84139	down
nGhmiR67	23.5401	4.7568	0	0	-2.30706	down
nGhmiR27	41.0169	8.1545	0	0	-2.33055	down
nGhmiR95	56.7104	8.1545	0	0	-2.79795	down
nGhmiR48	4774.37	616.347	0	0	-2.95349	down
nGhmiR103	28.5335	3.3977	0	0	-3.07003	down
nGhmiR28	47.0803	5.4364	0	0	-3.1144	down
ghr-miR399e	12.1267	1.3591	2.9e-05	5.55677e-05	-3.15746	down
nGhmiR71	131.254	12.2318	0	0	-3.42365	down
nGhmiR73	192.601	14.95	0	0	-3.6874	down
nGhmiR74	70.6204	3.3977	0	0	-4.37745	down
ghr-miR399d	14.9801	0.6795	0	0	-4.46243	down
ghr-miR396a	185.468	4.7568	0	0	-5.28503	down
ghr-miR396b	185.468	4.7568	0	0	-5.28503	down
nGhmiR94	123.051	2.0386	0	0	-5.91553	down
nGhmiR41	10676.2	124.357	0	0	-6.42377	down
nGhmiR26	1723.42	16.3091	0	0	-6.72346	down
miRNA	WT-2	S-2	P-value	FDR	log2FC	Regulated
ghr-miR7500	2.8572	14.1849	0	0	2.31168	up
nGhmiR38	18.9612	92.5754	0	0	2.28758	up
nGhmiR86	42.338	191.87	0	0	2.1801	up
nGhmiR95	20.0002	88.4693	0	0	2.14516	up
nGhmiR26	487.796	2143.05	0	0	2.13531	up
nGhmiR77	10.9092	34.3425	0	0	1.65445	up
nGhmiR59	12.4676	35.8357	0	0	1.52321	up
nGhmiR79	1234.56	3193.48	0	0	1.37114	up
nGhmiR55	4.6754	10.8254	0.001208	0.00210698	1.21126	up
nGhmiR20	80.0007	174.326	0	0	1.1237	up
ghr-miR169b	110.91	49.6473	0	0	-1.1596	down
nGhmiR67	23.8963	10.4521	1.2e-05	2.73764e-05	-1.19299	down
nGhmiR103	23.1171	8.5856	1e-06	2.62009e-06	-1.42897	down
ghr-miR479	6.2338	2.2397	0.005222	0.00820209	-1.47681	down
ghr-miR399e	12.9871	4.4795	9.9e-05	0.000202041	-1.53567	down
ghr-miR399d	13.2469	4.4795	7.2e-05	0.000151579	-1.56425	down
nGhmiR69	105.715	35.0891	0	0	-1.59109	down
nGhmiR68	104.157	33.5959	0	0	-1.6324	down
nGhmiR35	1374.56	326.254	0	0	-2.0749	down
ghr-miR394a	4.1559	0.3733	0.000879	0.00159335	-3.47675	down
miRNA	WT-3	S-3	P-value	FDR	log2FC	Regulated
nGhmiR26	8.7181	237.249	0	0	4.76624	up
nGhmiR94	1.7436	42.5024	0	0	4.6074	up
ghr-miR479	0.1937	4.0479	5e-06	1.01017e-05	4.38528	up
nGhmiR35	260.382	3270.21	0	0	3.65068	up
ghr-miR399e	0.9687	11.244	0	0	3.53696	up
ghr-miR396a	27.7043	249.393	0	0	3.17024	up
nGhmiR41	976.238	6398.75	0	0	2.71249	up
nGhmiR09	9.2994	57.7943	0	0	2.63572	up
nGhmiR74	12.5929	67.6891	0	0	2.42631	up
nGhmiR40	3.0998	12.1436	0	0	1.96995	up
nGhmiR24	2.1311	7.8708	1.5e-05	2.79375e-05	1.88491	up
nGhmiR73	84.6629	277.952	0	0	1.71504	up
nGhmiR86	13.5616	43.1771	0	0	1.67074	up
nGhmiR22	83.6942	259.737	0	0	1.63385	up
nGhmiR55	1.5499	4.7225	0.001504	0.00208461	1.60738	up
nGhmiR48	1049.86	3107.63	0	0	1.56562	up
ghr-miR156d	889.057	2397.23	0	0	1.43102	up
nGhmiR59	3.681	9.8947	4.7e-05	7.73812e-05	1.42656	up
ghr-miR399d	4.6497	11.9187	1.8e-05	3.30092e-05	1.35802	up
nGhmiR54	21.8922	55.7704	0	0	1.34908	up
nGhmiR81	63.5456	161.689	0	0	1.34736	up
ghr-miR156a	648.242	1632.86	0	0	1.33279	up
ghr-miR7513	14.5302	36.4307	0	0	1.3261	up
nGhmiR101	16.0801	39.8039	0	0	1.30763	up
nGhmiR79	761.966	1715.39	0	0	1.17074	up
ghr-miR2948-5p	211.754	463.029	0	0	1.12871	up
nGhmiR87	13.3678	29.0096	0	0	1.11777	up
ghr-miR169a	2.906	6.0718	0.004385	0.00580769	1.06309	up
ghr-miR7489	8.3307	17.3158	1.8e-05	3.30092e-05	1.05558	up
ghr-miR390a	179.981	370.603	0	0	1.04203	up
nGhmiR12	261.351	535.441	0	0	1.03474	up
ghr-miR394a	4.8434	9.8947	0.000757	0.00107936	1.03064	up
nGhmiR71	20.3423	41.378	0	0	1.02438	up
nGhmiR01	2.906	5.8469	0.006092	0.00791031	1.00864	up
nGhmiR98	2279.12	1128.23	0	0	-1.01442	down
nGhmiR08	46.1093	22.2632	0	0	-1.0504	down
nGhmiR60	66.4516	29.4594	0	0	-1.17358	down
nGhmiR33	23.8296	10.1196	0	0	-1.2356	down
nGhmiR82	76.5259	29.2345	0	0	-1.38828	down
ghr-miR7505	48.0467	18.2153	0	0	-1.39929	down
ghr-miR482a	5.2309	1.1244	0.000119	0.000189636	-2.2179	down
ghr-miR482b	92.2186	17.9904	0	0	-2.35783	down
nGhmiR90	25.3795	4.7225	0	0	-2.42604	down
nGhmiR77	109.461	16.6412	0	0	-2.71759	down
nGhmiR76	26.7356	2.2488	0	0	-3.57153	down

## Sheet: Table S5
Supplementary table 5. Annotation of miRNA targets identified by degradome sequencing.
miRNA name	Target ID	Alignment Range	Cleavage Site	Category	Annotation
ghr-miR164	Gh_A01G0440	698-718	709	0	NAC domain transcription factor family protein
	Gh_A11G0290	638-658	649	0	NAC domain containing protein 100
	Gh_A12G1620	641-661	652	1	NAC domain containing protein 100
	Gh_D12G1761	641-661	652	0	NAC domain containing protein 100
ghr-miR166b	Gh_A05G1085	551-571	562	0	Homeobox-leucine zipper family protein
ghr-miR167a	Gh_D07G1785	2241-2262	2252	0	Auxin response factor 8
ghr-miR167a	Gh_D12G0458	770-789	781	0	UDP-glucosyl transferase 71B6
ghr-miR169b	Gh_A10G2128	1699-1718	1709	0	Protein kinase superfamily protein
ghr-miR169b	Gh_A12G2523	2120-2140	2131	0	TIC-like
ghr-miR172	Gh_A01G1867	1289-1309	1300	0	related to AP2.7
	Gh_A02G1495	1354-1374	1365	0	Integrase-type DNA-binding superfamily protein
	Gh_A03G0292	1295-1315	1306	0	Related to AP2.7
	Gh_A05G0861	1295-1315	1306	0	Related to AP2.7
	Gh_A10G0822	1394-1414	1405	0	Integrase-type DNA-binding superfamily protein
	Gh_A11G1795	1424-1444	1435	0	Integrase-type DNA-binding superfamily protein
	Gh_A12G0670	1424-1444	1435	0	Integrase-type DNA-binding superfamily protein
	Gh_D03G0218	1351-1371	1362	0	Integrase-type DNA-binding superfamily protein
	Gh_D03G1282	1271-1291	1282	0	related to AP2.7
	Gh_D08G0014	1238-1258	1249	0	Related to AP2.7
	Gh_D10G0938	1391-1411	1402	0	Integrase-type DNA-binding superfamily protein
	Gh_D10G2123	1289-1309	1300	0	Related to AP2.7
	Gh_D12G0675	1430-1450	1441	0	Integrase-type DNA-binding superfamily protein
ghr-miR2949a-5p	Gh_D03G1587	349-370	361	0	Unknown
ghr-miR2949b	Gh_D03G1587	349-370	361	0	Unknown
ghr-miR3476-5p	Gh_D03G1579	297-317	308	0	Unknown
ghr-miR390a	Gh_A10G1180	1912-1932	1923	1	P-loop containing nucleoside triphosphate hydrolases
ghr-miR390a	Gh_D07G1901	1912-1932	1923	1	Unknown
ghr-miR393	Gh_A07G2125	1507-1528	1519	0	Auxin signaling F-box 2
	Gh_A08G0390	1520-1540	1531	0	F-box/RNI-like superfamily protein
	Gh_A11G0586	1501-1522	1513	0	Auxin signaling F-box 2
	Gh_A11G1077	1520-1540	1531	0	F-box/RNI-like superfamily protein
	Gh_D08G0477	1520-1540	1531	0	F-box/RNI-like superfamily protein
	Gh_D08G1288	1520-1540	1531	0	F-box/RNI-like superfamily protein
ghr-miR394a	Gh_A01G1280	1152-1171	1162	0	Galactose oxidase/kelch repeat superfamily protein
	Gh_D01G1502	1152-1171	1162	0	Galactose oxidase/kelch repeat superfamily protein
ghr-miR482a	Gh_D10G2529	277-298	289	1	P-loop containing nucleoside triphosphate hydrolases
ghr-miR482b	Gh_A06G1612	178-199	190	0	LRR and NB-ARC domain disease resistance protein
	Gh_A12G0580	574-595	586	0	HOPZ-ACTIVATED RESISTANCE 1
	Gh_D12G0592	574-595	586	0	HOPZ-ACTIVATED RESISTANCE 1
ghr-miR7495a	Gh_D11G3242	92-112	103	0	Unknown
ghr-miR7503	Gh_A07G0961	1152-1175	1166	1	Geranyl diphosphate synthase 1
ghr-miR7505	Gh_A10G1153	1882-1902	1893	0	Pentatricopeptide repeat (PPR-like) superfamily protein
	Gh_A10G1155	490-510	501	1	Proton gradient regulation 3
nGhmiR05	Gh_A01G1867	1289-1309	1300	0	related to AP2.7
	Gh_A02G1495	1354-1374	1365	0	Integrase-type DNA-binding superfamily protein
	Gh_A03G0292	1295-1315	1306	0	Related to AP2.7
	Gh_A05G0861	1295-1315	1306	0	Related to AP2.7
	Gh_A11G1795	1424-1444	1435	0	Integrase-type DNA-binding superfamily protein
	Gh_A12G0670	1424-1444	1435	0	Integrase-type DNA-binding superfamily protein
	Gh_D03G0218	1351-1371	1362	0	Integrase-type DNA-binding superfamily protein
	Gh_D03G1282	1271-1291	1282	0	related to AP2.7
	Gh_D08G0014	1238-1258	1249	0	Related to AP2.7
	Gh_D10G2123	1289-1309	1300	0	Related to AP2.7
	Gh_D12G0675	1430-1450	1441	0	Integrase-type DNA-binding superfamily protein
nGhmiR06	Gh_A01G1867	1289-1309	1300	0	related to AP2.7
	Gh_A02G1495	1354-1374	1365	0	Integrase-type DNA-binding superfamily protein
	Gh_A03G0292	1295-1315	1306	0	Related to AP2.7
	Gh_A05G0861	1295-1315	1306	0	Related to AP2.7
	Gh_A10G0822	1394-1414	1405	0	Integrase-type DNA-binding superfamily protein
	Gh_A11G1795	1424-1444	1435	0	Integrase-type DNA-binding superfamily protein
	Gh_A12G0670	1424-1444	1435	0	Integrase-type DNA-binding superfamily protein
	Gh_D03G0218	1351-1371	1362	0	Integrase-type DNA-binding superfamily protein
	Gh_D03G1282	1271-1291	1282	0	related to AP2.7
	Gh_D04G0178	1634-1655	1646	0	Protein of unknown function (DUF668)
	Gh_D04G0180	659-680	671	0	Protein of unknown function (DUF668)
	Gh_D08G0014	1238-1258	1249	0	Related to AP2.7
	Gh_D10G0938	1391-1411	1402	0	Integrase-type DNA-binding superfamily protein
	Gh_D10G2123	1288-1309	1300	0	Related to AP2.7
	Gh_D12G0675	1430-1450	1441	0	Integrase-type DNA-binding superfamily protein
nGhmiR15	Gh_D08G0197	440-463	454	3	Cycloartenol synthase 1
nGhmiR17	Gh_D05G2097	9025-9046	9036	0	Ubiquitin-protein ligase 2
nGhmiR22	Gh_A10G2128	1699-1718	1709	0	Protein kinase superfamily protein
nGhmiR42	Gh_A03G0276	566-586	577	0	Homeobox-leucine zipper family protein
	Gh_A05G0892	560-580	571	0	Homeobox-leucine zipper family protein
	Gh_A05G1085	551-571	562	0	Homeobox-leucine zipper family protein
	Gh_A10G0035	575-595	586	0	Homeobox-leucine zipper family protein
	Gh_D05G0975	560-580	571	0	Homeobox-leucine zipper family protein
	Gh_D07G0220	566-586	577	0	Homeobox gene 8
	Gh_D10G0038	575-595	586	0	Homeobox-leucine zipper family protein
nGhmiR45	Gh_D11G3322	663-683	674	0	Laccase/Diphenol oxidase family protein
nGhmiR46	Gh_A07G2125	1508-1528	1519	0	Auxin signaling F-box 2
	Gh_A08G0390	1520-1540	1531	0	F-box/RNI-like superfamily protein
	Gh_A11G0586	1502-1522	1513	0	Auxin signaling F-box 2
	Gh_A11G1077	1520-1540	1531	0	F-box/RNI-like superfamily protein
	Gh_D08G0477	1520-1540	1531	0	F-box/RNI-like superfamily protein
	Gh_D08G1288	1520-1540	1531	0	F-box/RNI-like superfamily protein
nGhmiR48	Gh_A05G1085	553-571	562	0	Homeobox-leucine zipper family protein
	Gh_A13G2011	556-574	565	0	Homeobox-leucine zipper family protein
	Gh_D13G2409	556-574	565	0	Homeobox-leucine zipper family protein
nGhmiR49	Gh_A05G1085	551-571	562	0	Homeobox-leucine zipper family protein
	Gh_A10G0035	575-595	586	0	Homeobox-leucine zipper family protein
	Gh_A13G2011	554-574	565	0	Homeobox-leucine zipper family protein
	Gh_D10G0038	575-595	586	0	Homeobox-leucine zipper family protein
	Gh_D13G2409	554-574	565	0	Homeobox-leucine zipper family protein
nGhmiR50	Gh_A05G1085	551-571	562	0	Homeobox-leucine zipper family protein
	Gh_A13G2011	554-574	565	0	Homeobox-leucine zipper family protein
	Gh_D13G2409	554-574	565	0	Homeobox-leucine zipper family protein
nGhmiR51	Gh_A03G0276	566-586	577	0	Homeobox-leucine zipper family protein
	Gh_A05G0892	560-580	571	0	Homeobox-leucine zipper family protein
	Gh_A05G1085	551-571	562	0	Homeobox-leucine zipper family protein
	Gh_A10G0035	575-595	586	0	Homeobox-leucine zipper family protein
	Gh_D05G0975	560-580	571	0	Homeobox-leucine zipper family protein
	Gh_D07G0220	566-586	577	0	Homeobox gene 8
	Gh_D10G0038	575-595	586	0	Homeobox-leucine zipper family protein
nGhmiR52	Gh_D03G1575	82-102	93	0	Unknown
	Gh_D03G1578	373-393	384	0	Unknown
nGhmiR53	Gh_D07G1126	3277-3297	3288	0	Ubiquitin-specific protease 13
nGhmiR56	Gh_A05G1225	2444-2466	2456	0	Auxin response factor 6
	Gh_A09G0074	2423-2445	2435	0	Auxin response factor 8
	Gh_D05G3848	2444-2466	2456	0	Auxin response factor 6
	Gh_D07G1785	2240-2262	2252	0	Auxin response factor 8
	Gh_D10G0426	2453-2475	2465	0	Auxin response factor 6
	Gh_D12G0491	2225-2247	2237	0	Auxin response factor 8
nGhmiR57	Gh_A05G1225	2444-2466	2456	0	Auxin response factor 6
	Gh_D05G3848	2444-2466	2456	0	Auxin response factor 6
	Gh_D10G0426	2453-2475	2465	0	Auxin response factor 6
	Gh_D12G0491	2225-2247	2237	0	Auxin response factor 8
nGhmiR60	Gh_A01G1867	1289-1309	1300	0	related to AP2.7
	Gh_A02G1495	1354-1374	1365	0	Integrase-type DNA-binding superfamily protein
	Gh_A03G0292	1295-1315	1306	0	Related to AP2.7
	Gh_A10G0822	1394-1414	1405	0	Integrase-type DNA-binding superfamily protein
	Gh_D03G0218	1351-1371	1362	0	Integrase-type DNA-binding superfamily protein
	Gh_D03G1282	1271-1291	1282	0	related to AP2.7
	Gh_D10G0938	1391-1411	1402	0	Integrase-type DNA-binding superfamily protein
nGhmiR64	Gh_A03G0093	858-878	869	0	GRAS family transcription factor
	Gh_A12G2009	1293-1313	1304	0	GRAS family transcription factor
	Gh_D12G0935	915-935	926	0	GRAS family transcription factor
nGhmiR65	Gh_A09G1294	353-373	364	0	A20/AN1-like zinc finger family protein
	Gh_A09G1956	123-144	135	0	Zinc knuckle (CCHC-type) family protein
	Gh_D09G2161	123-144	135	0	Zinc knuckle (CCHC-type) family protein
nGhmiR66	Gh_A09G1294	353-373	364	0	A20/AN1-like zinc finger family protein
	Gh_A09G1956	124-144	135	0	Zinc knuckle (CCHC-type) family protein
	Gh_D07G0735	316-336	327	0	Unknown
	Gh_D09G2161	124-144	135	0	Zinc knuckle (CCHC-type) family protein
	Gh_D12G1858	979-999	990	0	Tetratricopeptide repeat (TPR)-containing protein
nGhmiR68	Gh_A03G0274	1263-1283	1274	0	Auxin response factor 10
	Gh_A05G1991	1257-1277	1268	0	Auxin response factor 17
	Gh_A05G3576	1317-1337	1328	0	Auxin response factor 16
	Gh_A06G0332	1251-1271	1262	0	Auxin response factor 17
	Gh_A07G1062	455-475	466	1	Unknown
	Gh_A09G1401	1359-1379	1370	0	Auxin response factor 16
	Gh_A10G1836	1332-1352	1343	0	Auxin response factor 16
	Gh_A13G2013	2127-2147	2138	0	Auxin response factor 16
	Gh_D03G1293	1263-1283	1274	0	Auxin response factor 10
	Gh_D04G0030	1317-1337	1328	0	Auxin response factor 16
	Gh_D05G3805	1257-1277	1268	0	Auxin response factor 17
	Gh_D09G1405	1359-1379	1370	0	Auxin response factor 16
	Gh_D10G2093	1332-1352	1343	0	Auxin response factor 16
nGhmiR69	Gh_A03G0274	1263-1283	1274	0	Auxin response factor 10
	Gh_A05G1991	1257-1277	1268	0	Auxin response factor 17
	Gh_A05G3576	1317-1337	1328	0	Auxin response factor 16
	Gh_A06G0332	1251-1271	1262	0	Auxin response factor 17
	Gh_A07G1062	455-475	466	1	Unknown
	Gh_A09G1401	1359-1379	1370	0	Auxin response factor 16
	Gh_A10G1836	1332-1352	1343	0	Auxin response factor 16
	Gh_A13G2013	2127-2147	2138	0	Auxin response factor 16
	Gh_D03G1293	1263-1283	1274	0	Auxin response factor 10
	Gh_D04G0030	1317-1337	1328	0	Auxin response factor 16
	Gh_D05G3805	1257-1277	1268	0	Auxin response factor 17
	Gh_D09G1405	1359-1379	1370	0	Auxin response factor 16
	Gh_D10G2093	1332-1352	1343	0	Auxin response factor 16
nGhmiR70	Gh_A01G0440	698-718	709	0	NAC domain transcription factor family protein
	Gh_A11G0290	638-658	649	0	NAC domain containing protein 100
	Gh_A12G1620	641-661	652	1	NAC domain containing protein 100
	Gh_D12G1761	641-661	652	0	NAC domain containing protein 100
nGhmiR75	Gh_A13G1666	132-152	143	0	F-box family protein
	Gh_D13G2030	132-152	143	0	F-box family protein
nGhmiR76	Gh_D11G2531	1517-1538	1529	0	Malectin/receptor-like protein kinase family protein
nGhmiR77	Gh_D11G2936	644-665	656	0	Disease resistance protein (TIR-NBS-LRR class)
nGhmiR78	Gh_D10G0447	1602-1622	1613	0	Root hair defective 3 GTP-binding protein (RHD3)
	Gh_D11G3234	115-135	126	0	Unknown
nGhmiR79	Gh_A01G2095	788-808	799	0	Squamosa promoter binding protein-like 9
	Gh_A13G0749	1100-1120	1111	0	SBP domain transcription factor family protein
	Gh_D13G0874	893-913	904	0	SBP domaintranscription factor family protein
nGhmiR80	Gh_A01G1281	1160-1180	1171	0	Squamosa promoter binding protein-like 2
	Gh_A01G2095	788-808	799	0	Squamosa promoter binding protein-like 9
	Gh_A04G1331	815-835	826	0	Squamosa promoter binding protein-like 9
	Gh_A04G1486	1172-1192	1183	0	Squamosa promoter binding protein-like 2
	Gh_A13G0749	1100-1120	1111	0	SBP domain transcription factor family protein
	Gh_D02G1515	1145-1165	1156	0	Squamosa promoter binding protein-like 2
	Gh_D04G1827	1160-1180	1171	0	Squamosa promoter binding protein-like 2
	Gh_D13G0874	893-913	904	0	SBP domaintranscription factor family protein
nGhmiR82	Gh_D05G0081	390-411	402	0	XS domain-containing protein
nGhmiR83	Gh_A02G0101	84-105	96	0	Unknown
	Gh_A11G0931	78-99	90	0	NAC domain containing protein 36
	Gh_A11G3176	365-387	377	0	Amino acid kinase family protein
	Gh_D02G0122	84-105	96	0	NAC014
	Gh_D02G0123	84-105	96	0	NAC 014
	Gh_D12G0699	198-219	210	0	Peroxidase superfamily protein
nGhmiR84	Gh_A05G1085	551-571	562	0	Homeobox-leucine zipper family protein
	Gh_A13G2011	554-574	565	0	Homeobox-leucine zipper family protein
	Gh_D13G2409	554-574	565	0	Homeobox-leucine zipper family protein
nGhmiR90	Gh_A01G0542	494-515	506	0	Disease resistance protein (CC-NBS-LRR class) family
	Gh_A08G2056	374-395	386	1	NAC domain containing protein 42
	Gh_D11G2936	644-665	656	0	Disease resistance protein (TIR-NBS-LRR class)
nGhmiR92	Gh_A05G3434	950-970	961	0	MYB domain protein 33
	Gh_A13G1271	521-541	532	0	Unknown
	Gh_D04G0157	950-970	961	0	MYB domain protein 33
	Gh_D05G2713	953-973	964	0	MYB domain protein 33
	Gh_D06G1886	950-970	961	0	MYB domain protein 33
	Gh_D13G1452	1019-1039	1030	1	MYB domain protein 101
nGhmiR98	Gh_A13G1041	22-41	32	0	Calcium-dependent protein kinase 32
	Gh_D05G3392	738-758	749	0	Pentatricopeptide repeat (PPR) superfamily protein
	Gh_D10G1292	1536-1556	1547	0	Pentatricopeptide repeat (PPR-like) superfamily protein
nGhmiR99	Gh_D12G0807	310-331	322	0	Peroxidase superfamily protein

## Sheet: Table S6
Supplementary table 6. The preliminary analysis of RNA-seq data.
Sample	Clean reads	Total mapped	Multiple mapped	Splice reads
WT-1a	45196538	43441478 (96.12%)	2810503 (6.22%)	13631804 (30.16%)
WT-1b	44404936	42801788 (96.39%)	3098817 (6.98%)	13748157 (30.96%)
WT-1c	51734172	48563630 (93.87%)	3499206 (6.76%)	15229319 (29.44%)
WT-2a	52628594	49279966 (93.64%)	3370389 (6.4%)	14674096 (27.88%)
WT-2b	58389086	54707276 (93.69%)	3578913 (6.13%)	16679936 (28.57%)
WT-2c	41038374	38067806 (92.76%)	2413599 (5.88%)	11068012 (26.97%)
WT-3a	45846530	42796431 (93.35%)	3451102 (7.53%)	13312604 (29.04%)
WT-3b	54287564	50918923 (93.79%)	3710963 (6.84%)	15938534 (29.36%)
WT-3c	52084606	48578928 (93.27%)	4462511 (8.57%)	14271031 (27.4%)
S-1a	43446648	41756167 (96.11%)	2728665 (6.28%)	12783730 (29.42%)
S-1b	48763180	47010293 (96.41%)	3453839 (7.08%)	14456522 (29.65%)
S-1c	58357210	54594354 (93.55%)	3453839 (7.08%)	16785298 (28.76%)
S-2a	57867012	54115342 (93.52%)	3458479 (5.98%)	16344700 (28.25%)
S-2b	48600634	45208653 (93.02%)	3116132 (6.41%)	13838321 (28.47%)
S-2c	45172618	42305011 (93.65%)	2567524 (5.68%)	12878958 (28.51%)
S-3a	53667432	50236802 (93.61%)	3091271 (5.76%)	14673946 (27.34%)
S-3b	50237908	46970644 (93.5%)	2842164 (5.66%)	13670941 (27.21%)
S-3c	46503494	43576634 (93.71%)	2536103 (5.45%)	12423895 (26.72%)

## Sheet: Table S7
Supplementary table 7. The primers used for qRT-PCR in this study.
Pimer ID	Primer sequences (5'-3')
ghr-miR156a	TGACAGAAGAGAGTGAGCACAC
ghr-miR172	AGAATCTTGATGATGCTGCAG
ghr-miR3476-5p	GAACTGGGTTTGTTGGCTGC
nGhmiR41	CTGCCGAGTGATGCTACAGT
nGhmiR48	GGACCAGGCTTCATTCCCAT
nGhmiR79	TGACAGAAGAGAGAGAGCACA
nGhmiR80	TGACAGAAGATAGAGAGCACAGA
nGhmiR98	ACAGCTTTAGAAATCATCCCTTTTT
Gh_A09G1401-F	GCTTGTACTTTTCGGTCGGCCT
Gh_A09G1401-R	TGGGTTCAGCTTCTTGGCGATT
Gh_A05G3434-F	TTGGAGGCTGTGAAGTTGGAGC
Gh_A05G3434-R	TATCCAAGACCACTCCGCTGGT
Gh_A01G1280-F	TTGCTCTGCCAGTTGCTTCTGT
Gh_A01G1280-R	ACAGCAACACGTGACCACACTT
Gh_D13G0874-F	TCACAAACGGGCAGTCGTCTTT
Gh_D13G0874-R	CTGCACTAGGAGCATCGAAGGC
Gh_D05G1085-F	CACCAACTCCTTCACCGCCTAC
Gh_D05G1085-R	GCAGCATTTTCGCACCAACCAT
Gh_D10G1180-F	ACATTAAGGGTGCAAATGCCGC
Gh_D10G1180-R	CATCATATTTGGCCGCAAGGGC
GhUBQ7-F	GAAGGCATTCCACCTGACCAAC
GhUBQ7-R	CTTGACCTTCTTCTTCTTGTGCTTG
